# Supplementary material for: A crucial RNA-binding lysine residue in the Nab3 RRM domain undergoes SET1 and SET3-responsive methylation
Source: Nucleic Acids Res. 2020 Jan 21;48(6):2897–911. doi: 10.1093/nar/gkaa029 (PMC7102954; doi:10.1093/nar/gkaa029)
Supplement: gkaa029_Supplemental_Files [file gkaa029_supplemental_files.zip]

Archive with 4 entries (4 files):
- Nab3_paper_suppl_figures_.pdf
- Supplemental_Table_S3_May31-.xlsx
- Table S1^3.docx
- Table S2.pdf
