# Supplementary material for: A crucial RNA-binding lysine residue in the Nab3 RRM domain undergoes SET1 and SET3-responsive methylation
Source: Nucleic Acids Res. 2020 Jan 21;48(6):2897–911. doi: 10.1093/nar/gkaa029 (PMC7102954; doi:10.1093/nar/gkaa029)
Supplement: gkaa029_Supplemental_Files [file gkaa029_supplemental_files.zip › Supplemental_Table_S3_May31-.xlsx]

## Sheet: Sheet 1 - Supplemental Table S3
Supplemental Table S3_May31
Precursor mass	Daughter mass	CE	Peptide	Ion
878.011	663.283	34.3	EEEN[+1.0]EEQHELEDVNDEEEEDK[+14.0]	y5
878.011	534.241	34.3	EEEN[+1.0]EEQHELEDVNDEEEEDK[+14.0]	y4
878.011	341.137	34.3	EEEN[+1.0]EEQHELEDVNDEEEEDK[+14.0]	y8
878.011	1268.49	34.3	EEEN[+1.0]EEQHELEDVNDEEEEDK[+14.0]	b10
878.011	130.05	34.3	EEEN[+1.0]EEQHELEDVNDEEEEDK[+14.0]	b2
878.011	194.571	34.3	EEEN[+1.0]EEQHELEDVNDEEEEDK[+14.0]	b3
878.011	252.085	34.3	EEEN[+1.0]EEQHELEDVNDEEEEDK[+14.0]	b4
878.011	381.127	34.3	EEEN[+1.0]EEQHELEDVNDEEEEDK[+14.0]	b6
878.011	445.157	34.3	EEEN[+1.0]EEQHELEDVNDEEEEDK[+14.0]	b7
878.011	513.686	34.3	EEEN[+1.0]EEQHELEDVNDEEEEDK[+14.0]	b8
878.011	699.271	34.3	EEEN[+1.0]EEQHELEDVNDEEEEDK[+14.0]	b11
878.011	756.784	34.3	EEEN[+1.0]EEQHELEDVNDEEEEDK[+14.0]	b12
878.011	806.318	34.3	EEEN[+1.0]EEQHELEDVNDEEEEDK[+14.0]	b13
878.011	864.354	34.3	EEEN[+1.0]EEQHELEDVNDEEEEDK[+14.0]	z14
878.011	731.303	34.3	EEEN[+1.0]EEQHELEDVNDEEEEDK[+14.0]	z12
878.011	662.272	34.3	EEEN[+1.0]EEQHELEDVNDEEEEDK[+14.0]	z16
878.011	472.192	34.3	EEEN[+1.0]EEQHELEDVNDEEEEDK[+14.0]	c11
878.011	619.913	34.3	EEEN[+1.0]EEQHELEDVNDEEEEDK[+14.0]	c15
878.011	733.252	34.3	EEEN[+1.0]EEQHELEDVNDEEEEDK[+14.0]	a6
878.011	998.37	34.3	EEEN[+1.0]EEQHELEDVNDEEEEDK[+14.0]	a8
878.011	1240.5	34.3	EEEN[+1.0]EEQHELEDVNDEEEEDK[+14.0]	a10
878.011	1222.45	34.3	EEEN[+1.0]EEQHELEDVNDEEEEDK[+14.0]	a20
559.629	1069.57	24.4	IFSPYGHIMQ[+1.0]IN[+1.0]IK[+14.0]	y9
559.629	875.491	24.4	IFSPYGHIMQ[+1.0]IN[+1.0]IK[+14.0]	y7
559.629	762.407	24.4	IFSPYGHIMQ[+1.0]IN[+1.0]IK[+14.0]	y6
559.629	708.863	24.4	IFSPYGHIMQ[+1.0]IN[+1.0]IK[+14.0]	y12
559.629	665.347	24.4	IFSPYGHIMQ[+1.0]IN[+1.0]IK[+14.0]	y11
559.629	616.821	24.4	IFSPYGHIMQ[+1.0]IN[+1.0]IK[+14.0]	y10
559.629	535.289	24.4	IFSPYGHIMQ[+1.0]IN[+1.0]IK[+14.0]	y9
559.629	506.778	24.4	IFSPYGHIMQ[+1.0]IN[+1.0]IK[+14.0]	y8
559.629	261.16	24.4	IFSPYGHIMQ[+1.0]IN[+1.0]IK[+14.0]	b2
559.629	348.192	24.4	IFSPYGHIMQ[+1.0]IN[+1.0]IK[+14.0]	b3
559.629	665.329	24.4	IFSPYGHIMQ[+1.0]IN[+1.0]IK[+14.0]	b6
559.629	615.347	24.4	IFSPYGHIMQ[+1.0]IN[+1.0]IK[+14.0]	z5
559.629	486.305	24.4	IFSPYGHIMQ[+1.0]IN[+1.0]IK[+14.0]	z4
559.629	308.177	24.4	IFSPYGHIMQ[+1.0]IN[+1.0]IK[+14.0]	z5
559.629	351.856	24.4	IFSPYGHIMQ[+1.0]IN[+1.0]IK[+14.0]	z9
559.629	287.162	24.4	IFSPYGHIMQ[+1.0]IN[+1.0]IK[+14.0]	z7
559.629	532.273	24.4	IFSPYGHIMQ[+1.0]IN[+1.0]IK[+14.0]	c9
559.629	187.108	24.4	IFSPYGHIMQ[+1.0]IN[+1.0]IK[+14.0]	x1
559.629	451.239	24.4	IFSPYGHIMQ[+1.0]IN[+1.0]IK[+14.0]	x7
559.629	301.161	24.4	IFSPYGHIMQ[+1.0]IN[+1.0]IK[+14.0]	x7
559.629	233.165	24.4	IFSPYGHIMQ[+1.0]IN[+1.0]IK[+14.0]	a2
559.629	444.242	24.4	IFSPYGHIMQ[+1.0]IN[+1.0]IK[+14.0]	a8
559.629	340.177	24.4	IFSPYGHIMQ[+1.0]IN[+1.0]IK[+14.0]	a9
378.889	665.398	18.8	DLLQKQVKY	y5
378.889	537.303	18.8	DLLQKQVKY	y4
378.889	409.245	18.8	DLLQKQVKY	y3
378.889	510.316	18.8	DLLQKQVKY	y8
378.889	453.774	18.8	DLLQKQVKY	y7
378.889	397.232	18.8	DLLQKQVKY	y6
378.889	470.261	18.8	DLLQKQVKY	b4
378.889	598.356	18.8	DLLQKQVKY	b5
378.889	726.414	18.8	DLLQKQVKY	b6
378.889	413.245	18.8	DLLQKQVKY	b7
378.889	477.293	18.8	DLLQKQVKY	b8
564.301	1083.59	24.6	IFSPYGHIMQ[+1.0]IN[+1.0]IK[+28.0]	y9
564.301	889.506	24.6	IFSPYGHIMQ[+1.0]IN[+1.0]IK[+28.0]	y7
564.301	776.422	24.6	IFSPYGHIMQ[+1.0]IN[+1.0]IK[+28.0]	y6
564.301	789.405	24.6	IFSPYGHIMQ[+1.0]IN[+1.0]IK[+28.0]	y13
564.301	715.871	24.6	IFSPYGHIMQ[+1.0]IN[+1.0]IK[+28.0]	y12
564.301	672.355	24.6	IFSPYGHIMQ[+1.0]IN[+1.0]IK[+28.0]	y11
564.301	623.829	24.6	IFSPYGHIMQ[+1.0]IN[+1.0]IK[+28.0]	y10
564.301	542.297	24.6	IFSPYGHIMQ[+1.0]IN[+1.0]IK[+28.0]	y9
564.301	513.786	24.6	IFSPYGHIMQ[+1.0]IN[+1.0]IK[+28.0]	y8
564.301	202.131	24.6	IFSPYGHIMQ[+1.0]IN[+1.0]IK[+28.0]	y3
564.301	416.222	24.6	IFSPYGHIMQ[+1.0]IN[+1.0]IK[+28.0]	y10
564.301	261.16	24.6	IFSPYGHIMQ[+1.0]IN[+1.0]IK[+28.0]	b2
564.301	348.192	24.6	IFSPYGHIMQ[+1.0]IN[+1.0]IK[+28.0]	b3
564.301	608.308	24.6	IFSPYGHIMQ[+1.0]IN[+1.0]IK[+28.0]	b5
564.301	665.329	24.6	IFSPYGHIMQ[+1.0]IN[+1.0]IK[+28.0]	b6
564.301	915.472	24.6	IFSPYGHIMQ[+1.0]IN[+1.0]IK[+28.0]	b8
564.301	131.084	24.6	IFSPYGHIMQ[+1.0]IN[+1.0]IK[+28.0]	b2
564.301	401.698	24.6	IFSPYGHIMQ[+1.0]IN[+1.0]IK[+28.0]	b7
564.301	1010.55	24.6	IFSPYGHIMQ[+1.0]IN[+1.0]IK[+28.0]	z8
564.301	629.363	24.6	IFSPYGHIMQ[+1.0]IN[+1.0]IK[+28.0]	z5
564.301	387.236	24.6	IFSPYGHIMQ[+1.0]IN[+1.0]IK[+28.0]	z3
564.301	534.288	24.6	IFSPYGHIMQ[+1.0]IN[+1.0]IK[+28.0]	z9
564.301	437.247	24.6	IFSPYGHIMQ[+1.0]IN[+1.0]IK[+28.0]	z7
564.301	315.185	24.6	IFSPYGHIMQ[+1.0]IN[+1.0]IK[+28.0]	z5
564.301	521.266	24.6	IFSPYGHIMQ[+1.0]IN[+1.0]IK[+28.0]	z13
564.301	443.233	24.6	IFSPYGHIMQ[+1.0]IN[+1.0]IK[+28.0]	z11
564.301	131.118	24.6	IFSPYGHIMQ[+1.0]IN[+1.0]IK[+28.0]	c1
564.301	365.218	24.6	IFSPYGHIMQ[+1.0]IN[+1.0]IK[+28.0]	c3
564.301	625.334	24.6	IFSPYGHIMQ[+1.0]IN[+1.0]IK[+28.0]	c5
564.301	682.356	24.6	IFSPYGHIMQ[+1.0]IN[+1.0]IK[+28.0]	c6
564.301	183.113	24.6	IFSPYGHIMQ[+1.0]IN[+1.0]IK[+28.0]	c3
564.301	532.273	24.6	IFSPYGHIMQ[+1.0]IN[+1.0]IK[+28.0]	c9
564.301	710.85	24.6	IFSPYGHIMQ[+1.0]IN[+1.0]IK[+28.0]	c12
564.301	767.392	24.6	IFSPYGHIMQ[+1.0]IN[+1.0]IK[+28.0]	c13
564.301	355.185	24.6	IFSPYGHIMQ[+1.0]IN[+1.0]IK[+28.0]	c9
564.301	398.199	24.6	IFSPYGHIMQ[+1.0]IN[+1.0]IK[+28.0]	c10
564.301	915.486	24.6	IFSPYGHIMQ[+1.0]IN[+1.0]IK[+28.0]	x7
564.301	314.207	24.6	IFSPYGHIMQ[+1.0]IN[+1.0]IK[+28.0]	x2
564.301	201.123	24.6	IFSPYGHIMQ[+1.0]IN[+1.0]IK[+28.0]	x1
564.301	555.287	24.6	IFSPYGHIMQ[+1.0]IN[+1.0]IK[+28.0]	x9
564.301	458.246	24.6	IFSPYGHIMQ[+1.0]IN[+1.0]IK[+28.0]	x7
564.301	535.266	24.6	IFSPYGHIMQ[+1.0]IN[+1.0]IK[+28.0]	x13
564.301	305.833	24.6	IFSPYGHIMQ[+1.0]IN[+1.0]IK[+28.0]	x7
564.301	233.165	24.6	IFSPYGHIMQ[+1.0]IN[+1.0]IK[+28.0]	a2
564.301	637.334	24.6	IFSPYGHIMQ[+1.0]IN[+1.0]IK[+28.0]	a6
564.301	319.171	24.6	IFSPYGHIMQ[+1.0]IN[+1.0]IK[+28.0]	a6
564.301	444.242	24.6	IFSPYGHIMQ[+1.0]IN[+1.0]IK[+28.0]	a8
564.301	509.763	24.6	IFSPYGHIMQ[+1.0]IN[+1.0]IK[+28.0]	a9
564.301	574.284	24.6	IFSPYGHIMQ[+1.0]IN[+1.0]IK[+28.0]	a10
564.301	688.339	24.6	IFSPYGHIMQ[+1.0]IN[+1.0]IK[+28.0]	a12
586.596	1226.57	25.3	DAIECESQEMN[+1.0]FGKK[+28.0]	y10
586.596	882.439	25.3	DAIECESQEMN[+1.0]FGKK[+28.0]	y7
586.596	786.358	25.3	DAIECESQEMN[+1.0]FGKK[+28.0]	y13
586.596	665.294	25.3	DAIECESQEMN[+1.0]FGKK[+28.0]	y11
586.596	441.723	25.3	DAIECESQEMN[+1.0]FGKK[+28.0]	y7
586.596	548.253	25.3	DAIECESQEMN[+1.0]FGKK[+28.0]	y14
586.596	208.123	25.3	DAIECESQEMN[+1.0]FGKK[+28.0]	y5
586.596	187.071	25.3	DAIECESQEMN[+1.0]FGKK[+28.0]	b2
586.596	300.155	25.3	DAIECESQEMN[+1.0]FGKK[+28.0]	b3
586.596	532.207	25.3	DAIECESQEMN[+1.0]FGKK[+28.0]	b5
586.596	876.34	25.3	DAIECESQEMN[+1.0]FGKK[+28.0]	b8
586.596	215.103	25.3	DAIECESQEMN[+1.0]FGKK[+28.0]	b4
586.596	221.088	25.3	DAIECESQEMN[+1.0]FGKK[+28.0]	b6
586.596	250.099	25.3	DAIECESQEMN[+1.0]FGKK[+28.0]	b7
586.596	994.479	25.3	DAIECESQEMN[+1.0]FGKK[+28.0]	z8
586.596	778.348	25.3	DAIECESQEMN[+1.0]FGKK[+28.0]	z13
586.596	657.285	25.3	DAIECESQEMN[+1.0]FGKK[+28.0]	z11
586.596	541.259	25.3	DAIECESQEMN[+1.0]FGKK[+28.0]	z9
586.596	369.192	25.3	DAIECESQEMN[+1.0]FGKK[+28.0]	z6
586.596	246.159	25.3	DAIECESQEMN[+1.0]FGKK[+28.0]	z4
586.596	519.235	25.3	DAIECESQEMN[+1.0]FGKK[+28.0]	z13
586.596	404.189	25.3	DAIECESQEMN[+1.0]FGKK[+28.0]	z10
586.596	361.175	25.3	DAIECESQEMN[+1.0]FGKK[+28.0]	z9
586.596	332.164	25.3	DAIECESQEMN[+1.0]FGKK[+28.0]	z8
586.596	133.061	25.3	DAIECESQEMN[+1.0]FGKK[+28.0]	c1
586.596	446.225	25.3	DAIECESQEMN[+1.0]FGKK[+28.0]	c4
586.596	549.234	25.3	DAIECESQEMN[+1.0]FGKK[+28.0]	c5
586.596	678.276	25.3	DAIECESQEMN[+1.0]FGKK[+28.0]	c6
586.596	1022.41	25.3	DAIECESQEMN[+1.0]FGKK[+28.0]	c9
586.596	159.095	25.3	DAIECESQEMN[+1.0]FGKK[+28.0]	c3
586.596	275.12	25.3	DAIECESQEMN[+1.0]FGKK[+28.0]	c5
586.596	447.187	25.3	DAIECESQEMN[+1.0]FGKK[+28.0]	c8
586.596	534.225	25.3	DAIECESQEMN[+1.0]FGKK[+28.0]	c14
586.596	1355.56	25.3	DAIECESQEMN[+1.0]FGKK[+28.0]	x11
586.596	201.123	25.3	DAIECESQEMN[+1.0]FGKK[+28.0]	x1
586.596	834.866	25.3	DAIECESQEMN[+1.0]FGKK[+28.0]	x14
586.596	799.347	25.3	DAIECESQEMN[+1.0]FGKK[+28.0]	x13
586.596	678.284	25.3	DAIECESQEMN[+1.0]FGKK[+28.0]	x11
586.596	390.191	25.3	DAIECESQEMN[+1.0]FGKK[+28.0]	x6
586.596	267.158	25.3	DAIECESQEMN[+1.0]FGKK[+28.0]	x4
586.596	346.164	25.3	DAIECESQEMN[+1.0]FGKK[+28.0]	x8
586.596	159.076	25.3	DAIECESQEMN[+1.0]FGKK[+28.0]	a2
586.596	272.16	25.3	DAIECESQEMN[+1.0]FGKK[+28.0]	a3
586.596	401.203	25.3	DAIECESQEMN[+1.0]FGKK[+28.0]	a4
586.596	633.255	25.3	DAIECESQEMN[+1.0]FGKK[+28.0]	a6
586.596	720.287	25.3	DAIECESQEMN[+1.0]FGKK[+28.0]	a7
586.596	489.198	25.3	DAIECESQEMN[+1.0]FGKK[+28.0]	a9
586.596	778.324	25.3	DAIECESQEMN[+1.0]FGKK[+28.0]	a14
568.972	1260.67	24.7	IFSPYGHIMQ[+1.0]IN[+1.0]IK[+42.0]	y10
568.972	903.522	24.7	IFSPYGHIMQ[+1.0]IN[+1.0]IK[+42.0]	y7
568.972	731.364	24.7	IFSPYGHIMQ[+1.0]IN[+1.0]IK[+42.0]	y6
568.972	600.324	24.7	IFSPYGHIMQ[+1.0]IN[+1.0]IK[+42.0]	y5
568.972	471.281	24.7	IFSPYGHIMQ[+1.0]IN[+1.0]IK[+42.0]	y4
568.972	130.086	24.7	IFSPYGHIMQ[+1.0]IN[+1.0]IK[+42.0]	y1
568.972	796.413	24.7	IFSPYGHIMQ[+1.0]IN[+1.0]IK[+42.0]	y13
568.972	679.363	24.7	IFSPYGHIMQ[+1.0]IN[+1.0]IK[+42.0]	y11
568.972	630.836	24.7	IFSPYGHIMQ[+1.0]IN[+1.0]IK[+42.0]	y10
568.972	549.305	24.7	IFSPYGHIMQ[+1.0]IN[+1.0]IK[+42.0]	y9
568.972	520.794	24.7	IFSPYGHIMQ[+1.0]IN[+1.0]IK[+42.0]	y8
568.972	452.265	24.7	IFSPYGHIMQ[+1.0]IN[+1.0]IK[+42.0]	y7
568.972	395.723	24.7	IFSPYGHIMQ[+1.0]IN[+1.0]IK[+42.0]	y6
568.972	366.186	24.7	IFSPYGHIMQ[+1.0]IN[+1.0]IK[+42.0]	y6
568.972	531.278	24.7	IFSPYGHIMQ[+1.0]IN[+1.0]IK[+42.0]	y13
568.972	453.244	24.7	IFSPYGHIMQ[+1.0]IN[+1.0]IK[+42.0]	y11
568.972	401.202	24.7	IFSPYGHIMQ[+1.0]IN[+1.0]IK[+42.0]	y10
568.972	261.16	24.7	IFSPYGHIMQ[+1.0]IN[+1.0]IK[+42.0]	b2
568.972	348.192	24.7	IFSPYGHIMQ[+1.0]IN[+1.0]IK[+42.0]	b3
568.972	608.308	24.7	IFSPYGHIMQ[+1.0]IN[+1.0]IK[+42.0]	b5
568.972	665.329	24.7	IFSPYGHIMQ[+1.0]IN[+1.0]IK[+42.0]	b6
568.972	915.472	24.7	IFSPYGHIMQ[+1.0]IN[+1.0]IK[+42.0]	b8
568.972	1175.56	24.7	IFSPYGHIMQ[+1.0]IN[+1.0]IK[+42.0]	b10
568.972	131.084	24.7	IFSPYGHIMQ[+1.0]IN[+1.0]IK[+42.0]	b2
568.972	458.24	24.7	IFSPYGHIMQ[+1.0]IN[+1.0]IK[+42.0]	b8
568.972	702.337	24.7	IFSPYGHIMQ[+1.0]IN[+1.0]IK[+42.0]	b12
568.972	268.134	24.7	IFSPYGHIMQ[+1.0]IN[+1.0]IK[+42.0]	b7
568.972	430.218	24.7	IFSPYGHIMQ[+1.0]IN[+1.0]IK[+42.0]	b11
568.972	506.255	24.7	IFSPYGHIMQ[+1.0]IN[+1.0]IK[+42.0]	b13
568.972	1244.65	24.7	IFSPYGHIMQ[+1.0]IN[+1.0]IK[+42.0]	z10
568.972	965.489	24.7	IFSPYGHIMQ[+1.0]IN[+1.0]IK[+42.0]	z8
568.972	774.419	24.7	IFSPYGHIMQ[+1.0]IN[+1.0]IK[+42.0]	z6
568.972	584.305	24.7	IFSPYGHIMQ[+1.0]IN[+1.0]IK[+42.0]	z5
568.972	455.263	24.7	IFSPYGHIMQ[+1.0]IN[+1.0]IK[+42.0]	z4
568.972	342.179	24.7	IFSPYGHIMQ[+1.0]IN[+1.0]IK[+42.0]	z3
568.972	788.404	24.7	IFSPYGHIMQ[+1.0]IN[+1.0]IK[+42.0]	z13
568.972	671.353	24.7	IFSPYGHIMQ[+1.0]IN[+1.0]IK[+42.0]	z11
568.972	511.759	24.7	IFSPYGHIMQ[+1.0]IN[+1.0]IK[+42.0]	z9
568.972	512.785	24.7	IFSPYGHIMQ[+1.0]IN[+1.0]IK[+42.0]	z8
568.972	483.248	24.7	IFSPYGHIMQ[+1.0]IN[+1.0]IK[+42.0]	z8
568.972	444.255	24.7	IFSPYGHIMQ[+1.0]IN[+1.0]IK[+42.0]	z7
568.972	358.176	24.7	IFSPYGHIMQ[+1.0]IN[+1.0]IK[+42.0]	z6
568.972	322.193	24.7	IFSPYGHIMQ[+1.0]IN[+1.0]IK[+42.0]	z5
568.972	292.656	24.7	IFSPYGHIMQ[+1.0]IN[+1.0]IK[+42.0]	z5
568.972	201.13	24.7	IFSPYGHIMQ[+1.0]IN[+1.0]IK[+42.0]	z3
568.972	506.247	24.7	IFSPYGHIMQ[+1.0]IN[+1.0]IK[+42.0]	z13
568.972	342.192	24.7	IFSPYGHIMQ[+1.0]IN[+1.0]IK[+42.0]	z8
568.972	239.12	24.7	IFSPYGHIMQ[+1.0]IN[+1.0]IK[+42.0]	z6
568.972	215.131	24.7	IFSPYGHIMQ[+1.0]IN[+1.0]IK[+42.0]	z5
568.972	172.117	24.7	IFSPYGHIMQ[+1.0]IN[+1.0]IK[+42.0]	z4
568.972	131.118	24.7	IFSPYGHIMQ[+1.0]IN[+1.0]IK[+42.0]	c1
568.972	365.218	24.7	IFSPYGHIMQ[+1.0]IN[+1.0]IK[+42.0]	c3
568.972	682.356	24.7	IFSPYGHIMQ[+1.0]IN[+1.0]IK[+42.0]	c6
568.972	932.499	24.7	IFSPYGHIMQ[+1.0]IN[+1.0]IK[+42.0]	c8
568.972	183.113	24.7	IFSPYGHIMQ[+1.0]IN[+1.0]IK[+42.0]	c3
568.972	466.753	24.7	IFSPYGHIMQ[+1.0]IN[+1.0]IK[+42.0]	c8
568.972	228.123	24.7	IFSPYGHIMQ[+1.0]IN[+1.0]IK[+42.0]	c6
568.972	355.185	24.7	IFSPYGHIMQ[+1.0]IN[+1.0]IK[+42.0]	c9
568.972	474.236	24.7	IFSPYGHIMQ[+1.0]IN[+1.0]IK[+42.0]	c12
568.972	816.417	24.7	IFSPYGHIMQ[+1.0]IN[+1.0]IK[+42.0]	x6
568.972	757.344	24.7	IFSPYGHIMQ[+1.0]IN[+1.0]IK[+42.0]	x6
568.972	685.377	24.7	IFSPYGHIMQ[+1.0]IN[+1.0]IK[+42.0]	x5
568.972	626.303	24.7	IFSPYGHIMQ[+1.0]IN[+1.0]IK[+42.0]	x5
568.972	556.334	24.7	IFSPYGHIMQ[+1.0]IN[+1.0]IK[+42.0]	x4
568.972	497.261	24.7	IFSPYGHIMQ[+1.0]IN[+1.0]IK[+42.0]	x4
568.972	443.25	24.7	IFSPYGHIMQ[+1.0]IN[+1.0]IK[+42.0]	x3
568.972	328.223	24.7	IFSPYGHIMQ[+1.0]IN[+1.0]IK[+42.0]	x2
568.972	215.139	24.7	IFSPYGHIMQ[+1.0]IN[+1.0]IK[+42.0]	x1
568.972	809.403	24.7	IFSPYGHIMQ[+1.0]IN[+1.0]IK[+42.0]	x13
568.972	692.352	24.7	IFSPYGHIMQ[+1.0]IN[+1.0]IK[+42.0]	x11
568.972	504.247	24.7	IFSPYGHIMQ[+1.0]IN[+1.0]IK[+42.0]	x8
568.972	465.254	24.7	IFSPYGHIMQ[+1.0]IN[+1.0]IK[+42.0]	x7
568.972	343.192	24.7	IFSPYGHIMQ[+1.0]IN[+1.0]IK[+42.0]	x5
568.972	249.134	24.7	IFSPYGHIMQ[+1.0]IN[+1.0]IK[+42.0]	x4
568.972	222.129	24.7	IFSPYGHIMQ[+1.0]IN[+1.0]IK[+42.0]	x3
568.972	471.224	24.7	IFSPYGHIMQ[+1.0]IN[+1.0]IK[+42.0]	x12
568.972	375.199	24.7	IFSPYGHIMQ[+1.0]IN[+1.0]IK[+42.0]	x9
568.972	356.192	24.7	IFSPYGHIMQ[+1.0]IN[+1.0]IK[+42.0]	x8
568.972	253.119	24.7	IFSPYGHIMQ[+1.0]IN[+1.0]IK[+42.0]	x6
568.972	229.13	24.7	IFSPYGHIMQ[+1.0]IN[+1.0]IK[+42.0]	x5
568.972	233.165	24.7	IFSPYGHIMQ[+1.0]IN[+1.0]IK[+42.0]	a2
568.972	637.334	24.7	IFSPYGHIMQ[+1.0]IN[+1.0]IK[+42.0]	a6
568.972	1260.64	24.7	IFSPYGHIMQ[+1.0]IN[+1.0]IK[+42.0]	a11
568.972	209.128	24.7	IFSPYGHIMQ[+1.0]IN[+1.0]IK[+42.0]	a4
568.972	319.171	24.7	IFSPYGHIMQ[+1.0]IN[+1.0]IK[+42.0]	a6
568.972	444.242	24.7	IFSPYGHIMQ[+1.0]IN[+1.0]IK[+42.0]	a8
568.972	509.763	24.7	IFSPYGHIMQ[+1.0]IN[+1.0]IK[+42.0]	a9
568.972	574.284	24.7	IFSPYGHIMQ[+1.0]IN[+1.0]IK[+42.0]	a10
568.972	630.826	24.7	IFSPYGHIMQ[+1.0]IN[+1.0]IK[+42.0]	a11
568.972	744.881	24.7	IFSPYGHIMQ[+1.0]IN[+1.0]IK[+42.0]	a13
568.972	340.177	24.7	IFSPYGHIMQ[+1.0]IN[+1.0]IK[+42.0]	a9
568.972	383.192	24.7	IFSPYGHIMQ[+1.0]IN[+1.0]IK[+42.0]	a10
568.972	459.229	24.7	IFSPYGHIMQ[+1.0]IN[+1.0]IK[+42.0]	a12
720.642	958.47	29.4	MNSNNPDNNNSNNINNNNK[+14.0]	y8
720.642	914.402	29.4	MNSNNPDNNNSNNINNNNK[+14.0]	y16
720.642	800.359	29.4	MNSNNPDNNNSNNINNNNK[+14.0]	y14
720.642	637.298	29.4	MNSNNPDNNNSNNINNNNK[+14.0]	y11
720.642	580.276	29.4	MNSNNPDNNNSNNINNNNK[+14.0]	y10
720.642	523.255	29.4	MNSNNPDNNNSNNINNNNK[+14.0]	y9
720.642	309.154	29.4	MNSNNPDNNNSNNINNNNK[+14.0]	y5
720.642	195.111	29.4	MNSNNPDNNNSNNINNNNK[+14.0]	y3
720.642	676.962	29.4	MNSNNPDNNNSNNINNNNK[+14.0]	y18
720.642	425.201	29.4	MNSNNPDNNNSNNINNNNK[+14.0]	y11
720.642	244.133	29.4	MNSNNPDNNNSNNINNNNK[+14.0]	y6
720.642	333.123	29.4	MNSNNPDNNNSNNINNNNK[+14.0]	b3
720.642	387.148	29.4	MNSNNPDNNNSNNINNNNK[+14.0]	b7
720.642	629.254	29.4	MNSNNPDNNNSNNINNNNK[+14.0]	b17
720.642	849.371	29.4	MNSNNPDNNNSNNINNNNK[+14.0]	z15
720.642	792.35	29.4	MNSNNPDNNNSNNINNNNK[+14.0]	z14
720.642	629.288	29.4	MNSNNPDNNNSNNINNNNK[+14.0]	z11
720.642	572.267	29.4	MNSNNPDNNNSNNINNNNK[+14.0]	z10
720.642	244.123	29.4	MNSNNPDNNNSNNINNNNK[+14.0]	z4
720.642	187.101	29.4	MNSNNPDNNNSNNINNNNK[+14.0]	z3
720.642	633.608	29.4	MNSNNPDNNNSNNINNNNK[+14.0]	z17
720.642	201.099	29.4	MNSNNPDNNNSNNINNNNK[+14.0]	z5
720.642	350.149	29.4	MNSNNPDNNNSNNINNNNK[+14.0]	c3
720.642	464.192	29.4	MNSNNPDNNNSNNINNNNK[+14.0]	c4
720.642	675.288	29.4	MNSNNPDNNNSNNINNNNK[+14.0]	c6
720.642	790.315	29.4	MNSNNPDNNNSNNINNNNK[+14.0]	c7
720.642	1018.4	29.4	MNSNNPDNNNSNNINNNNK[+14.0]	c9
720.642	302.124	29.4	MNSNNPDNNNSNNINNNNK[+14.0]	c8
720.642	340.138	29.4	MNSNNPDNNNSNNINNNNK[+14.0]	c9
720.642	407.163	29.4	MNSNNPDNNNSNNINNNNK[+14.0]	c11
720.642	870.406	29.4	MNSNNPDNNNSNNINNNNK[+14.0]	x7
720.642	756.363	29.4	MNSNNPDNNNSNNINNNNK[+14.0]	x6
720.642	529.237	29.4	MNSNNPDNNNSNNINNNNK[+14.0]	x4
720.642	593.266	29.4	MNSNNPDNNNSNNINNNNK[+14.0]	x10
720.642	536.244	29.4	MNSNNPDNNNSNNINNNNK[+14.0]	x9
720.642	322.143	29.4	MNSNNPDNNNSNNINNNNK[+14.0]	x5
720.642	265.122	29.4	MNSNNPDNNNSNNINNNNK[+14.0]	x4
720.642	419.171	29.4	MNSNNPDNNNSNNINNNNK[+14.0]	a4
720.642	533.214	29.4	MNSNNPDNNNSNNINNNNK[+14.0]	a5
720.642	630.266	29.4	MNSNNPDNNNSNNINNNNK[+14.0]	a6
664.681	611.34	27.7	DK[+14.0]DIAPNSDVQLATVYTK	y5
664.681	411.224	27.7	DK[+14.0]DIAPNSDVQLATVYTK	y3
664.681	147.113	27.7	DK[+14.0]DIAPNSDVQLATVYTK	y1
664.681	502.931	27.7	DK[+14.0]DIAPNSDVQLATVYTK	y14
664.681	228.131	27.7	DK[+14.0]DIAPNSDVQLATVYTK	y6
664.681	768.389	27.7	DK[+14.0]DIAPNSDVQLATVYTK	b7
664.681	855.421	27.7	DK[+14.0]DIAPNSDVQLATVYTK	b8
664.681	1069.52	27.7	DK[+14.0]DIAPNSDVQLATVYTK	b10
664.681	1197.57	27.7	DK[+14.0]DIAPNSDVQLATVYTK	b11
664.681	428.214	27.7	DK[+14.0]DIAPNSDVQLATVYTK	b8
664.681	595.321	27.7	DK[+14.0]DIAPNSDVQLATVYTK	z5
664.681	710.366	27.7	DK[+14.0]DIAPNSDVQLATVYTK	z13
664.681	987.474	27.7	DK[+14.0]DIAPNSDVQLATVYTK	c9
664.681	138.089	27.7	DK[+14.0]DIAPNSDVQLATVYTK	c2
664.681	664.346	27.7	DK[+14.0]DIAPNSDVQLATVYTK	c12
664.681	411.224	27.7	DK[+14.0]DIAPNSDVQLATVYTK	x7
664.681	549.286	27.7	DK[+14.0]DIAPNSDVQLATVYTK	x15
664.681	641.836	27.7	DK[+14.0]DIAPNSDVQLATVYTK	a12
552.756	662.299	27.2	VVDEGEEADK[+14.0]	y6
552.756	605.278	27.2	VVDEGEEADK[+14.0]	y5
552.756	476.235	27.2	VVDEGEEADK[+14.0]	y4
552.756	396.175	27.2	VVDEGEEADK[+14.0]	y7
552.756	331.653	27.2	VVDEGEEADK[+14.0]	y6
552.756	238.621	27.2	VVDEGEEADK[+14.0]	y4
552.756	100.076	27.2	VVDEGEEADK[+14.0]	b1
552.756	199.144	27.2	VVDEGEEADK[+14.0]	b2
552.756	314.171	27.2	VVDEGEEADK[+14.0]	b3
552.756	500.235	27.2	VVDEGEEADK[+14.0]	b5
552.756	100.076	27.2	VVDEGEEADK[+14.0]	b2
552.756	315.142	27.2	VVDEGEEADK[+14.0]	b6
552.756	890.35	27.2	VVDEGEEADK[+14.0]	z8
552.756	331.174	27.2	VVDEGEEADK[+14.0]	z3
552.756	495.213	27.2	VVDEGEEADK[+14.0]	z9
552.756	295.133	27.2	VVDEGEEADK[+14.0]	z5
552.756	117.102	27.2	VVDEGEEADK[+14.0]	c1
552.756	460.24	27.2	VVDEGEEADK[+14.0]	c4
552.756	961.411	27.2	VVDEGEEADK[+14.0]	c9
552.756	259.134	27.2	VVDEGEEADK[+14.0]	c5
552.756	187.108	27.2	VVDEGEEADK[+14.0]	x1
552.756	251.611	27.2	VVDEGEEADK[+14.0]	x4
552.756	171.149	27.2	VVDEGEEADK[+14.0]	a2
552.756	472.24	27.2	VVDEGEEADK[+14.0]	a5
552.756	730.325	27.2	VVDEGEEADK[+14.0]	a7
669.353	923.52	27.8	DK[+28.0]DIAPNSDVQLATVYTK	y8
669.353	611.34	27.8	DK[+28.0]DIAPNSDVQLATVYTK	y5
669.353	510.292	27.8	DK[+28.0]DIAPNSDVQLATVYTK	y4
669.353	411.224	27.8	DK[+28.0]DIAPNSDVQLATVYTK	y3
669.353	248.16	27.8	DK[+28.0]DIAPNSDVQLATVYTK	y2
669.353	147.113	27.8	DK[+28.0]DIAPNSDVQLATVYTK	y1
669.353	810.436	27.8	DK[+28.0]DIAPNSDVQLATVYTK	y15
669.353	718.375	27.8	DK[+28.0]DIAPNSDVQLATVYTK	y13
669.353	669.849	27.8	DK[+28.0]DIAPNSDVQLATVYTK	y12
669.353	398.234	27.8	DK[+28.0]DIAPNSDVQLATVYTK	y7
669.353	306.174	27.8	DK[+28.0]DIAPNSDVQLATVYTK	y5
669.353	479.252	27.8	DK[+28.0]DIAPNSDVQLATVYTK	y13
669.353	228.131	27.8	DK[+28.0]DIAPNSDVQLATVYTK	y6
669.353	272.16	27.8	DK[+28.0]DIAPNSDVQLATVYTK	b2
669.353	387.187	27.8	DK[+28.0]DIAPNSDVQLATVYTK	b3
669.353	571.309	27.8	DK[+28.0]DIAPNSDVQLATVYTK	b5
669.353	668.361	27.8	DK[+28.0]DIAPNSDVQLATVYTK	b6
669.353	782.404	27.8	DK[+28.0]DIAPNSDVQLATVYTK	b7
669.353	869.436	27.8	DK[+28.0]DIAPNSDVQLATVYTK	b8
669.353	286.158	27.8	DK[+28.0]DIAPNSDVQLATVYTK	b5
669.353	698.359	27.8	DK[+28.0]DIAPNSDVQLATVYTK	b13
669.353	879.949	27.8	DK[+28.0]DIAPNSDVQLATVYTK	b16
669.353	442.23	27.8	DK[+28.0]DIAPNSDVQLATVYTK	b12
669.353	1208.63	27.8	DK[+28.0]DIAPNSDVQLATVYTK	z11
669.353	1121.6	27.8	DK[+28.0]DIAPNSDVQLATVYTK	z10
669.353	907.501	27.8	DK[+28.0]DIAPNSDVQLATVYTK	z8
669.353	494.274	27.8	DK[+28.0]DIAPNSDVQLATVYTK	z4
669.353	395.205	27.8	DK[+28.0]DIAPNSDVQLATVYTK	z3
669.353	859.94	27.8	DK[+28.0]DIAPNSDVQLATVYTK	z16
669.353	802.426	27.8	DK[+28.0]DIAPNSDVQLATVYTK	z15
669.353	710.366	27.8	DK[+28.0]DIAPNSDVQLATVYTK	z13
669.353	454.254	27.8	DK[+28.0]DIAPNSDVQLATVYTK	z8
669.353	298.164	27.8	DK[+28.0]DIAPNSDVQLATVYTK	z5
669.353	625.671	27.8	DK[+28.0]DIAPNSDVQLATVYTK	z17
669.353	303.172	27.8	DK[+28.0]DIAPNSDVQLATVYTK	z8
669.353	199.112	27.8	DK[+28.0]DIAPNSDVQLATVYTK	z5
669.353	517.298	27.8	DK[+28.0]DIAPNSDVQLATVYTK	c4
669.353	588.335	27.8	DK[+28.0]DIAPNSDVQLATVYTK	c5
669.353	799.431	27.8	DK[+28.0]DIAPNSDVQLATVYTK	c7
669.353	886.463	27.8	DK[+28.0]DIAPNSDVQLATVYTK	c8
669.353	343.198	27.8	DK[+28.0]DIAPNSDVQLATVYTK	c6
669.353	400.219	27.8	DK[+28.0]DIAPNSDVQLATVYTK	c7
669.353	550.783	27.8	DK[+28.0]DIAPNSDVQLATVYTK	c10
669.353	671.354	27.8	DK[+28.0]DIAPNSDVQLATVYTK	c12
669.353	757.396	27.8	DK[+28.0]DIAPNSDVQLATVYTK	c14
669.353	229.134	27.8	DK[+28.0]DIAPNSDVQLATVYTK	c6
669.353	296.159	27.8	DK[+28.0]DIAPNSDVQLATVYTK	c8
669.353	410.21	27.8	DK[+28.0]DIAPNSDVQLATVYTK	c11
669.353	626.327	27.8	DK[+28.0]DIAPNSDVQLATVYTK	c17
669.353	1163.59	27.8	DK[+28.0]DIAPNSDVQLATVYTK	x10
669.353	1048.57	27.8	DK[+28.0]DIAPNSDVQLATVYTK	x9
669.353	949.499	27.8	DK[+28.0]DIAPNSDVQLATVYTK	x8
669.353	637.319	27.8	DK[+28.0]DIAPNSDVQLATVYTK	x5
669.353	536.271	27.8	DK[+28.0]DIAPNSDVQLATVYTK	x4
669.353	437.203	27.8	DK[+28.0]DIAPNSDVQLATVYTK	x3
669.353	173.092	27.8	DK[+28.0]DIAPNSDVQLATVYTK	x1
669.353	959.002	27.8	DK[+28.0]DIAPNSDVQLATVYTK	x17
669.353	823.425	27.8	DK[+28.0]DIAPNSDVQLATVYTK	x15
669.353	731.365	27.8	DK[+28.0]DIAPNSDVQLATVYTK	x13
669.353	475.253	27.8	DK[+28.0]DIAPNSDVQLATVYTK	x8
669.353	411.224	27.8	DK[+28.0]DIAPNSDVQLATVYTK	x7
669.353	319.163	27.8	DK[+28.0]DIAPNSDVQLATVYTK	x5
669.353	219.105	27.8	DK[+28.0]DIAPNSDVQLATVYTK	x3
669.353	549.286	27.8	DK[+28.0]DIAPNSDVQLATVYTK	x15
669.353	244.166	27.8	DK[+28.0]DIAPNSDVQLATVYTK	a2
669.353	841.441	27.8	DK[+28.0]DIAPNSDVQLATVYTK	a8
669.353	956.468	27.8	DK[+28.0]DIAPNSDVQLATVYTK	a9
669.353	1055.54	27.8	DK[+28.0]DIAPNSDVQLATVYTK	a10
669.353	272.16	27.8	DK[+28.0]DIAPNSDVQLATVYTK	a5
669.353	421.224	27.8	DK[+28.0]DIAPNSDVQLATVYTK	a8
669.353	592.301	27.8	DK[+28.0]DIAPNSDVQLATVYTK	a11
669.353	684.362	27.8	DK[+28.0]DIAPNSDVQLATVYTK	a13
669.353	784.42	27.8	DK[+28.0]DIAPNSDVQLATVYTK	a15
669.353	158.097	27.8	DK[+28.0]DIAPNSDVQLATVYTK	a4
669.353	214.127	27.8	DK[+28.0]DIAPNSDVQLATVYTK	a6
669.353	252.141	27.8	DK[+28.0]DIAPNSDVQLATVYTK	a7
669.353	395.203	27.8	DK[+28.0]DIAPNSDVQLATVYTK	a11
669.353	490.26	27.8	DK[+28.0]DIAPNSDVQLATVYTK	a14
559.764	676.315	27.6	VVDEGEEADK[+28.0]	y6
559.764	619.293	27.6	VVDEGEEADK[+28.0]	y5
559.764	490.251	27.6	VVDEGEEADK[+28.0]	y4
559.764	403.182	27.6	VVDEGEEADK[+28.0]	y7
559.764	338.661	27.6	VVDEGEEADK[+28.0]	y6
559.764	245.629	27.6	VVDEGEEADK[+28.0]	y4
559.764	100.076	27.6	VVDEGEEADK[+28.0]	b1
559.764	199.144	27.6	VVDEGEEADK[+28.0]	b2
559.764	314.171	27.6	VVDEGEEADK[+28.0]	b3
559.764	500.235	27.6	VVDEGEEADK[+28.0]	b5
559.764	100.076	27.6	VVDEGEEADK[+28.0]	b2
559.764	315.142	27.6	VVDEGEEADK[+28.0]	b6
559.764	904.366	27.6	VVDEGEEADK[+28.0]	z8
559.764	345.189	27.6	VVDEGEEADK[+28.0]	z3
559.764	502.221	27.6	VVDEGEEADK[+28.0]	z9
559.764	302.141	27.6	VVDEGEEADK[+28.0]	z5
559.764	117.102	27.6	VVDEGEEADK[+28.0]	c1
559.764	460.24	27.6	VVDEGEEADK[+28.0]	c4
559.764	961.411	27.6	VVDEGEEADK[+28.0]	c9
559.764	259.134	27.6	VVDEGEEADK[+28.0]	c5
559.764	201.123	27.6	VVDEGEEADK[+28.0]	x1
559.764	258.619	27.6	VVDEGEEADK[+28.0]	x4
559.764	171.149	27.6	VVDEGEEADK[+28.0]	a2
559.764	472.24	27.6	VVDEGEEADK[+28.0]	a5
559.764	730.325	27.6	VVDEGEEADK[+28.0]	a7
725.314	972.486	29.6	MNSNNPDNNNSNNINNNNK[+28.0]	y8
725.314	921.41	29.6	MNSNNPDNNNSNNINNNNK[+28.0]	y16
725.314	807.367	29.6	MNSNNPDNNNSNNINNNNK[+28.0]	y14
725.314	644.305	29.6	MNSNNPDNNNSNNINNNNK[+28.0]	y11
725.314	587.284	29.6	MNSNNPDNNNSNNINNNNK[+28.0]	y10
725.314	530.263	29.6	MNSNNPDNNNSNNINNNNK[+28.0]	y9
725.314	316.162	29.6	MNSNNPDNNNSNNINNNNK[+28.0]	y5
725.314	202.119	29.6	MNSNNPDNNNSNNINNNNK[+28.0]	y3
725.314	681.634	29.6	MNSNNPDNNNSNNINNNNK[+28.0]	y18
725.314	429.873	29.6	MNSNNPDNNNSNNINNNNK[+28.0]	y11
725.314	248.805	29.6	MNSNNPDNNNSNNINNNNK[+28.0]	y6
725.314	333.123	29.6	MNSNNPDNNNSNNINNNNK[+28.0]	b3
725.314	387.148	29.6	MNSNNPDNNNSNNINNNNK[+28.0]	b7
725.314	629.254	29.6	MNSNNPDNNNSNNINNNNK[+28.0]	b17
725.314	856.379	29.6	MNSNNPDNNNSNNINNNNK[+28.0]	z15
725.314	799.357	29.6	MNSNNPDNNNSNNINNNNK[+28.0]	z14
725.314	636.296	29.6	MNSNNPDNNNSNNINNNNK[+28.0]	z11
725.314	579.275	29.6	MNSNNPDNNNSNNINNNNK[+28.0]	z10
725.314	251.131	29.6	MNSNNPDNNNSNNINNNNK[+28.0]	z4
725.314	194.109	29.6	MNSNNPDNNNSNNINNNNK[+28.0]	z3
725.314	638.28	29.6	MNSNNPDNNNSNNINNNNK[+28.0]	z17
725.314	205.771	29.6	MNSNNPDNNNSNNINNNNK[+28.0]	z5
725.314	350.149	29.6	MNSNNPDNNNSNNINNNNK[+28.0]	c3
725.314	464.192	29.6	MNSNNPDNNNSNNINNNNK[+28.0]	c4
725.314	675.288	29.6	MNSNNPDNNNSNNINNNNK[+28.0]	c6
725.314	790.315	29.6	MNSNNPDNNNSNNINNNNK[+28.0]	c7
725.314	1018.4	29.6	MNSNNPDNNNSNNINNNNK[+28.0]	c9
725.314	302.124	29.6	MNSNNPDNNNSNNINNNNK[+28.0]	c8
725.314	340.138	29.6	MNSNNPDNNNSNNINNNNK[+28.0]	c9
725.314	407.163	29.6	MNSNNPDNNNSNNINNNNK[+28.0]	c11
725.314	884.422	29.6	MNSNNPDNNNSNNINNNNK[+28.0]	x7
725.314	770.379	29.6	MNSNNPDNNNSNNINNNNK[+28.0]	x6
725.314	543.252	29.6	MNSNNPDNNNSNNINNNNK[+28.0]	x4
725.314	600.274	29.6	MNSNNPDNNNSNNINNNNK[+28.0]	x10
725.314	543.252	29.6	MNSNNPDNNNSNNINNNNK[+28.0]	x9
725.314	329.151	29.6	MNSNNPDNNNSNNINNNNK[+28.0]	x5
725.314	272.13	29.6	MNSNNPDNNNSNNINNNNK[+28.0]	x4
725.314	419.171	29.6	MNSNNPDNNNSNNINNNNK[+28.0]	a4
725.314	533.214	29.6	MNSNNPDNNNSNNINNNNK[+28.0]	a5
725.314	630.266	29.6	MNSNNPDNNNSNNINNNNK[+28.0]	a6
900.427	1387.71	35	SKCFAMDISNNTAN[+1.0]TASQQLSLDPK[+14.0]	y13
900.427	1201.64	35	SKCFAMDISNNTAN[+1.0]TASQQLSLDPK[+14.0]	y11
900.427	942.525	35	SKCFAMDISNNTAN[+1.0]TASQQLSLDPK[+14.0]	y8
900.427	958.982	35	SKCFAMDISNNTAN[+1.0]TASQQLSLDPK[+14.0]	y18
900.427	187.108	35	SKCFAMDISNNTAN[+1.0]TASQQLSLDPK[+14.0]	y3
900.427	983.433	35	SKCFAMDISNNTAN[+1.0]TASQQLSLDPK[+14.0]	b9
900.427	269.128	35	SKCFAMDISNNTAN[+1.0]TASQQLSLDPK[+14.0]	b5
900.427	549.241	35	SKCFAMDISNNTAN[+1.0]TASQQLSLDPK[+14.0]	b10
900.427	606.263	35	SKCFAMDISNNTAN[+1.0]TASQQLSLDPK[+14.0]	b11
900.427	879.377	35	SKCFAMDISNNTAN[+1.0]TASQQLSLDPK[+14.0]	b17
900.427	943.406	35	SKCFAMDISNNTAN[+1.0]TASQQLSLDPK[+14.0]	b18
900.427	1007.44	35	SKCFAMDISNNTAN[+1.0]TASQQLSLDPK[+14.0]	b19
900.427	1221.55	35	SKCFAMDISNNTAN[+1.0]TASQQLSLDPK[+14.0]	b23
900.427	1084.58	35	SKCFAMDISNNTAN[+1.0]TASQQLSLDPK[+14.0]	z10
900.427	850.914	35	SKCFAMDISNNTAN[+1.0]TASQQLSLDPK[+14.0]	z16
900.427	634.317	35	SKCFAMDISNNTAN[+1.0]TASQQLSLDPK[+14.0]	z18
900.427	434.222	35	SKCFAMDISNNTAN[+1.0]TASQQLSLDPK[+14.0]	z12
900.427	758.332	35	SKCFAMDISNNTAN[+1.0]TASQQLSLDPK[+14.0]	c14
900.427	372.172	35	SKCFAMDISNNTAN[+1.0]TASQQLSLDPK[+14.0]	c10
900.427	820.377	35	SKCFAMDISNNTAN[+1.0]TASQQLSLDPK[+14.0]	c23
900.427	968.505	35	SKCFAMDISNNTAN[+1.0]TASQQLSLDPK[+14.0]	x8
900.427	187.108	35	SKCFAMDISNNTAN[+1.0]TASQQLSLDPK[+14.0]	x1
900.427	300.155	35	SKCFAMDISNNTAN[+1.0]TASQQLSLDPK[+14.0]	x5
900.427	648.317	35	SKCFAMDISNNTAN[+1.0]TASQQLSLDPK[+14.0]	x18
900.427	755.321	35	SKCFAMDISNNTAN[+1.0]TASQQLSLDPK[+14.0]	a7
900.427	786.345	35	SKCFAMDISNNTAN[+1.0]TASQQLSLDPK[+14.0]	a15
675.572	814.467	28	SKCFAMDISNNTAN[+1.0]TASQQLSLDPK[+14.0]	y7
675.572	573.324	28	SKCFAMDISNNTAN[+1.0]TASQQLSLDPK[+14.0]	y5
675.572	486.292	28	SKCFAMDISNNTAN[+1.0]TASQQLSLDPK[+14.0]	y4
675.572	1117.53	28	SKCFAMDISNNTAN[+1.0]TASQQLSLDPK[+14.0]	y21
675.572	1016.5	28	SKCFAMDISNNTAN[+1.0]TASQQLSLDPK[+14.0]	y19
675.572	958.982	28	SKCFAMDISNNTAN[+1.0]TASQQLSLDPK[+14.0]	y18
675.572	902.44	28	SKCFAMDISNNTAN[+1.0]TASQQLSLDPK[+14.0]	y17
675.572	515.282	28	SKCFAMDISNNTAN[+1.0]TASQQLSLDPK[+14.0]	y9
675.572	187.108	28	SKCFAMDISNNTAN[+1.0]TASQQLSLDPK[+14.0]	y3
675.572	794.381	28	SKCFAMDISNNTAN[+1.0]TASQQLSLDPK[+14.0]	y22
675.572	463.24	28	SKCFAMDISNNTAN[+1.0]TASQQLSLDPK[+14.0]	y13
675.572	668.289	28	SKCFAMDISNNTAN[+1.0]TASQQLSLDPK[+14.0]	b6
675.572	269.128	28	SKCFAMDISNNTAN[+1.0]TASQQLSLDPK[+14.0]	b5
675.572	776.36	28	SKCFAMDISNNTAN[+1.0]TASQQLSLDPK[+14.0]	b22
675.572	1300.65	28	SKCFAMDISNNTAN[+1.0]TASQQLSLDPK[+14.0]	z12
675.572	670.39	28	SKCFAMDISNNTAN[+1.0]TASQQLSLDPK[+14.0]	z6
675.572	357.189	28	SKCFAMDISNNTAN[+1.0]TASQQLSLDPK[+14.0]	z3
675.572	1234.56	28	SKCFAMDISNNTAN[+1.0]TASQQLSLDPK[+14.0]	z23
686.083	942.525	28.4	SK[+42.0]CFAMDISNNTAN[+1.0]TASQQLSLDPK[+14.0]	y8
686.083	686.408	28.4	SK[+42.0]CFAMDISNNTAN[+1.0]TASQQLSLDPK[+14.0]	y6
686.083	471.766	28.4	SK[+42.0]CFAMDISNNTAN[+1.0]TASQQLSLDPK[+14.0]	y8
686.083	885.432	28.4	SK[+42.0]CFAMDISNNTAN[+1.0]TASQQLSLDPK[+14.0]	y24
686.083	601.962	28.4	SK[+42.0]CFAMDISNNTAN[+1.0]TASQQLSLDPK[+14.0]	y17
686.083	463.24	28.4	SK[+42.0]CFAMDISNNTAN[+1.0]TASQQLSLDPK[+14.0]	y13
686.083	401.219	28.4	SK[+42.0]CFAMDISNNTAN[+1.0]TASQQLSLDPK[+14.0]	y11
686.083	361.19	28.4	SK[+42.0]CFAMDISNNTAN[+1.0]TASQQLSLDPK[+14.0]	b3
686.083	508.259	28.4	SK[+42.0]CFAMDISNNTAN[+1.0]TASQQLSLDPK[+14.0]	b4
686.083	579.296	28.4	SK[+42.0]CFAMDISNNTAN[+1.0]TASQQLSLDPK[+14.0]	b5
686.083	710.336	28.4	SK[+42.0]CFAMDISNNTAN[+1.0]TASQQLSLDPK[+14.0]	b6
686.083	825.363	28.4	SK[+42.0]CFAMDISNNTAN[+1.0]TASQQLSLDPK[+14.0]	b7
686.083	938.447	28.4	SK[+42.0]CFAMDISNNTAN[+1.0]TASQQLSLDPK[+14.0]	b8
686.083	469.727	28.4	SK[+42.0]CFAMDISNNTAN[+1.0]TASQQLSLDPK[+14.0]	b8
686.083	513.243	28.4	SK[+42.0]CFAMDISNNTAN[+1.0]TASQQLSLDPK[+14.0]	b9
686.083	570.265	28.4	SK[+42.0]CFAMDISNNTAN[+1.0]TASQQLSLDPK[+14.0]	b10
686.083	627.286	28.4	SK[+42.0]CFAMDISNNTAN[+1.0]TASQQLSLDPK[+14.0]	b11
686.083	643.289	28.4	SK[+42.0]CFAMDISNNTAN[+1.0]TASQQLSLDPK[+14.0]	b18
686.083	685.975	28.4	SK[+42.0]CFAMDISNNTAN[+1.0]TASQQLSLDPK[+14.0]	b19
686.083	790.375	28.4	SK[+42.0]CFAMDISNNTAN[+1.0]TASQQLSLDPK[+14.0]	b22
686.083	1185.62	28.4	SK[+42.0]CFAMDISNNTAN[+1.0]TASQQLSLDPK[+14.0]	z11
686.083	926.507	28.4	SK[+42.0]CFAMDISNNTAN[+1.0]TASQQLSLDPK[+14.0]	z8
686.083	557.306	28.4	SK[+42.0]CFAMDISNNTAN[+1.0]TASQQLSLDPK[+14.0]	z5
686.083	470.274	28.4	SK[+42.0]CFAMDISNNTAN[+1.0]TASQQLSLDPK[+14.0]	z4
686.083	357.189	28.4	SK[+42.0]CFAMDISNNTAN[+1.0]TASQQLSLDPK[+14.0]	z3
686.083	894.43	28.4	SK[+42.0]CFAMDISNNTAN[+1.0]TASQQLSLDPK[+14.0]	z17
686.083	686.347	28.4	SK[+42.0]CFAMDISNNTAN[+1.0]TASQQLSLDPK[+14.0]	z13
686.083	463.757	28.4	SK[+42.0]CFAMDISNNTAN[+1.0]TASQQLSLDPK[+14.0]	z8
686.083	716.34	28.4	SK[+42.0]CFAMDISNNTAN[+1.0]TASQQLSLDPK[+14.0]	z20
686.083	634.317	28.4	SK[+42.0]CFAMDISNNTAN[+1.0]TASQQLSLDPK[+14.0]	z18
686.083	434.222	28.4	SK[+42.0]CFAMDISNNTAN[+1.0]TASQQLSLDPK[+14.0]	z12
686.083	275.208	28.4	SK[+42.0]CFAMDISNNTAN[+1.0]TASQQLSLDPK[+14.0]	c2
686.083	525.285	28.4	SK[+42.0]CFAMDISNNTAN[+1.0]TASQQLSLDPK[+14.0]	c4
686.083	596.322	28.4	SK[+42.0]CFAMDISNNTAN[+1.0]TASQQLSLDPK[+14.0]	c5
686.083	727.363	28.4	SK[+42.0]CFAMDISNNTAN[+1.0]TASQQLSLDPK[+14.0]	c6
686.083	842.39	28.4	SK[+42.0]CFAMDISNNTAN[+1.0]TASQQLSLDPK[+14.0]	c7
686.083	955.474	28.4	SK[+42.0]CFAMDISNNTAN[+1.0]TASQQLSLDPK[+14.0]	c8
686.083	1042.51	28.4	SK[+42.0]CFAMDISNNTAN[+1.0]TASQQLSLDPK[+14.0]	c9
686.083	1156.55	28.4	SK[+42.0]CFAMDISNNTAN[+1.0]TASQQLSLDPK[+14.0]	c10
686.083	1270.59	28.4	SK[+42.0]CFAMDISNNTAN[+1.0]TASQQLSLDPK[+14.0]	c11
686.083	686.323	28.4	SK[+42.0]CFAMDISNNTAN[+1.0]TASQQLSLDPK[+14.0]	c12
686.083	779.355	28.4	SK[+42.0]CFAMDISNNTAN[+1.0]TASQQLSLDPK[+14.0]	c14
686.083	865.398	28.4	SK[+42.0]CFAMDISNNTAN[+1.0]TASQQLSLDPK[+14.0]	c16
686.083	243.126	28.4	SK[+42.0]CFAMDISNNTAN[+1.0]TASQQLSLDPK[+14.0]	c6
686.083	281.468	28.4	SK[+42.0]CFAMDISNNTAN[+1.0]TASQQLSLDPK[+14.0]	c7
686.083	319.163	28.4	SK[+42.0]CFAMDISNNTAN[+1.0]TASQQLSLDPK[+14.0]	c8
686.083	424.202	28.4	SK[+42.0]CFAMDISNNTAN[+1.0]TASQQLSLDPK[+14.0]	c11
686.083	729.345	28.4	SK[+42.0]CFAMDISNNTAN[+1.0]TASQQLSLDPK[+14.0]	c20
686.083	758.356	28.4	SK[+42.0]CFAMDISNNTAN[+1.0]TASQQLSLDPK[+14.0]	c21
686.083	796.051	28.4	SK[+42.0]CFAMDISNNTAN[+1.0]TASQQLSLDPK[+14.0]	c22
686.083	834.393	28.4	SK[+42.0]CFAMDISNNTAN[+1.0]TASQQLSLDPK[+14.0]	c23
686.083	1055.54	28.4	SK[+42.0]CFAMDISNNTAN[+1.0]TASQQLSLDPK[+14.0]	x9
686.083	512.271	28.4	SK[+42.0]CFAMDISNNTAN[+1.0]TASQQLSLDPK[+14.0]	x4
686.083	399.187	28.4	SK[+42.0]CFAMDISNNTAN[+1.0]TASQQLSLDPK[+14.0]	x3
686.083	284.16	28.4	SK[+42.0]CFAMDISNNTAN[+1.0]TASQQLSLDPK[+14.0]	x2
686.083	1130.52	28.4	SK[+42.0]CFAMDISNNTAN[+1.0]TASQQLSLDPK[+14.0]	x21
686.083	614.314	28.4	SK[+42.0]CFAMDISNNTAN[+1.0]TASQQLSLDPK[+14.0]	x11
686.083	563.791	28.4	SK[+42.0]CFAMDISNNTAN[+1.0]TASQQLSLDPK[+14.0]	x10
686.083	528.272	28.4	SK[+42.0]CFAMDISNNTAN[+1.0]TASQQLSLDPK[+14.0]	x9
686.083	484.756	28.4	SK[+42.0]CFAMDISNNTAN[+1.0]TASQQLSLDPK[+14.0]	x8
686.083	837.377	28.4	SK[+42.0]CFAMDISNNTAN[+1.0]TASQQLSLDPK[+14.0]	x23
686.083	730.339	28.4	SK[+42.0]CFAMDISNNTAN[+1.0]TASQQLSLDPK[+14.0]	x20
686.083	686.659	28.4	SK[+42.0]CFAMDISNNTAN[+1.0]TASQQLSLDPK[+14.0]	x19
686.083	448.221	28.4	SK[+42.0]CFAMDISNNTAN[+1.0]TASQQLSLDPK[+14.0]	x12
686.083	376.196	28.4	SK[+42.0]CFAMDISNNTAN[+1.0]TASQQLSLDPK[+14.0]	x10
686.083	238.134	28.4	SK[+42.0]CFAMDISNNTAN[+1.0]TASQQLSLDPK[+14.0]	x6
686.083	333.195	28.4	SK[+42.0]CFAMDISNNTAN[+1.0]TASQQLSLDPK[+14.0]	a3
686.083	480.264	28.4	SK[+42.0]CFAMDISNNTAN[+1.0]TASQQLSLDPK[+14.0]	a4
686.083	682.341	28.4	SK[+42.0]CFAMDISNNTAN[+1.0]TASQQLSLDPK[+14.0]	a6
686.083	910.453	28.4	SK[+42.0]CFAMDISNNTAN[+1.0]TASQQLSLDPK[+14.0]	a8
686.083	997.485	28.4	SK[+42.0]CFAMDISNNTAN[+1.0]TASQQLSLDPK[+14.0]	a9
686.083	276.154	28.4	SK[+42.0]CFAMDISNNTAN[+1.0]TASQQLSLDPK[+14.0]	a5
686.083	399.188	28.4	SK[+42.0]CFAMDISNNTAN[+1.0]TASQQLSLDPK[+14.0]	a7
686.083	556.267	28.4	SK[+42.0]CFAMDISNNTAN[+1.0]TASQQLSLDPK[+14.0]	a10
686.083	613.289	28.4	SK[+42.0]CFAMDISNNTAN[+1.0]TASQQLSLDPK[+14.0]	a11
809.92	1404.7	41.9	LTTYALDHIDIESK	y12
809.92	1303.65	41.9	LTTYALDHIDIESK	y11
809.92	1140.59	41.9	LTTYALDHIDIESK	y10
809.92	1069.55	41.9	LTTYALDHIDIESK	y9
809.92	956.468	41.9	LTTYALDHIDIESK	y8
809.92	841.441	41.9	LTTYALDHIDIESK	y7
809.92	704.382	41.9	LTTYALDHIDIESK	y6
809.92	591.298	41.9	LTTYALDHIDIESK	y5
809.92	476.271	41.9	LTTYALDHIDIESK	y4
809.92	363.187	41.9	LTTYALDHIDIESK	y3
809.92	234.145	41.9	LTTYALDHIDIESK	y2
809.92	147.113	41.9	LTTYALDHIDIESK	y1
809.92	753.378	41.9	LTTYALDHIDIESK	y13
809.92	702.854	41.9	LTTYALDHIDIESK	y12
809.92	652.33	41.9	LTTYALDHIDIESK	y11
809.92	570.798	41.9	LTTYALDHIDIESK	y10
809.92	535.28	41.9	LTTYALDHIDIESK	y9
809.92	478.738	41.9	LTTYALDHIDIESK	y8
809.92	421.224	41.9	LTTYALDHIDIESK	y7
809.92	352.695	41.9	LTTYALDHIDIESK	y6
809.92	296.153	41.9	LTTYALDHIDIESK	y5
809.92	238.639	41.9	LTTYALDHIDIESK	y4
809.92	182.097	41.9	LTTYALDHIDIESK	y3
809.92	117.576	41.9	LTTYALDHIDIESK	y2
809.92	74.06	41.9	LTTYALDHIDIESK	y1
809.92	114.091	41.9	LTTYALDHIDIESK	b1
809.92	215.139	41.9	LTTYALDHIDIESK	b2
809.92	316.187	41.9	LTTYALDHIDIESK	b3
809.92	479.25	41.9	LTTYALDHIDIESK	b4
809.92	550.287	41.9	LTTYALDHIDIESK	b5
809.92	663.371	41.9	LTTYALDHIDIESK	b6
809.92	778.398	41.9	LTTYALDHIDIESK	b7
809.92	915.457	41.9	LTTYALDHIDIESK	b8
809.92	1028.54	41.9	LTTYALDHIDIESK	b9
809.92	1143.57	41.9	LTTYALDHIDIESK	b10
809.92	1256.65	41.9	LTTYALDHIDIESK	b11
809.92	1385.69	41.9	LTTYALDHIDIESK	b12
809.92	1472.73	41.9	LTTYALDHIDIESK	b13
809.92	57.5493	41.9	LTTYALDHIDIESK	b1
809.92	108.073	41.9	LTTYALDHIDIESK	b2
809.92	158.597	41.9	LTTYALDHIDIESK	b3
809.92	240.129	41.9	LTTYALDHIDIESK	b4
809.92	275.647	41.9	LTTYALDHIDIESK	b5
809.92	332.189	41.9	LTTYALDHIDIESK	b6
809.92	389.703	41.9	LTTYALDHIDIESK	b7
809.92	458.232	41.9	LTTYALDHIDIESK	b8
809.92	514.774	41.9	LTTYALDHIDIESK	b9
809.92	572.288	41.9	LTTYALDHIDIESK	b10
809.92	628.83	41.9	LTTYALDHIDIESK	b11
809.92	693.351	41.9	LTTYALDHIDIESK	b12
809.92	736.867	41.9	LTTYALDHIDIESK	b13
809.92	1489.73	41.9	LTTYALDHIDIESK	z13
809.92	1388.68	41.9	LTTYALDHIDIESK	z12
809.92	1287.63	41.9	LTTYALDHIDIESK	z11
809.92	1124.57	41.9	LTTYALDHIDIESK	z10
809.92	1053.53	41.9	LTTYALDHIDIESK	z9
809.92	940.45	41.9	LTTYALDHIDIESK	z8
809.92	825.423	41.9	LTTYALDHIDIESK	z7
809.92	688.364	41.9	LTTYALDHIDIESK	z6
809.92	575.28	41.9	LTTYALDHIDIESK	z5
809.92	460.253	41.9	LTTYALDHIDIESK	z4
809.92	347.169	41.9	LTTYALDHIDIESK	z3
809.92	218.126	41.9	LTTYALDHIDIESK	z2
809.92	131.094	41.9	LTTYALDHIDIESK	z1
809.92	745.368	41.9	LTTYALDHIDIESK	z13
809.92	694.845	41.9	LTTYALDHIDIESK	z12
809.92	644.321	41.9	LTTYALDHIDIESK	z11
809.92	562.789	41.9	LTTYALDHIDIESK	z10
809.92	527.27	41.9	LTTYALDHIDIESK	z9
809.92	470.728	41.9	LTTYALDHIDIESK	z8
809.92	413.215	41.9	LTTYALDHIDIESK	z7
809.92	344.686	41.9	LTTYALDHIDIESK	z6
809.92	288.143	41.9	LTTYALDHIDIESK	z5
809.92	230.63	41.9	LTTYALDHIDIESK	z4
809.92	174.088	41.9	LTTYALDHIDIESK	z3
809.92	109.567	41.9	LTTYALDHIDIESK	z2
809.92	66.0507	41.9	LTTYALDHIDIESK	z1
809.92	131.118	41.9	LTTYALDHIDIESK	c1
809.92	232.166	41.9	LTTYALDHIDIESK	c2
809.92	333.213	41.9	LTTYALDHIDIESK	c3
809.92	496.277	41.9	LTTYALDHIDIESK	c4
809.92	567.314	41.9	LTTYALDHIDIESK	c5
809.92	680.398	41.9	LTTYALDHIDIESK	c6
809.92	795.425	41.9	LTTYALDHIDIESK	c7
809.92	932.484	41.9	LTTYALDHIDIESK	c8
809.92	1045.57	41.9	LTTYALDHIDIESK	c9
809.92	1160.59	41.9	LTTYALDHIDIESK	c10
809.92	1273.68	41.9	LTTYALDHIDIESK	c11
809.92	1402.72	41.9	LTTYALDHIDIESK	c12
809.92	1489.75	41.9	LTTYALDHIDIESK	c13
809.92	66.0626	41.9	LTTYALDHIDIESK	c1
809.92	116.586	41.9	LTTYALDHIDIESK	c2
809.92	167.11	41.9	LTTYALDHIDIESK	c3
809.92	248.642	41.9	LTTYALDHIDIESK	c4
809.92	284.16	41.9	LTTYALDHIDIESK	c5
809.92	340.703	41.9	LTTYALDHIDIESK	c6
809.92	398.216	41.9	LTTYALDHIDIESK	c7
809.92	466.745	41.9	LTTYALDHIDIESK	c8
809.92	523.287	41.9	LTTYALDHIDIESK	c9
809.92	580.801	41.9	LTTYALDHIDIESK	c10
809.92	637.343	41.9	LTTYALDHIDIESK	c11
809.92	701.864	41.9	LTTYALDHIDIESK	c12
809.92	745.38	41.9	LTTYALDHIDIESK	c13
809.92	1430.68	41.9	LTTYALDHIDIESK	x12
809.92	1329.63	41.9	LTTYALDHIDIESK	x11
809.92	1166.57	41.9	LTTYALDHIDIESK	x10
809.92	1095.53	41.9	LTTYALDHIDIESK	x9
809.92	982.448	41.9	LTTYALDHIDIESK	x8
809.92	867.421	41.9	LTTYALDHIDIESK	x7
809.92	730.362	41.9	LTTYALDHIDIESK	x6
809.92	617.278	41.9	LTTYALDHIDIESK	x5
809.92	502.251	41.9	LTTYALDHIDIESK	x4
809.92	389.167	41.9	LTTYALDHIDIESK	x3
809.92	260.124	41.9	LTTYALDHIDIESK	x2
809.92	173.092	41.9	LTTYALDHIDIESK	x1
809.92	766.367	41.9	LTTYALDHIDIESK	x13
809.92	715.844	41.9	LTTYALDHIDIESK	x12
809.92	665.32	41.9	LTTYALDHIDIESK	x11
809.92	583.788	41.9	LTTYALDHIDIESK	x10
809.92	548.269	41.9	LTTYALDHIDIESK	x9
809.92	491.727	41.9	LTTYALDHIDIESK	x8
809.92	434.214	41.9	LTTYALDHIDIESK	x7
809.92	365.685	41.9	LTTYALDHIDIESK	x6
809.92	309.142	41.9	LTTYALDHIDIESK	x5
809.92	251.629	41.9	LTTYALDHIDIESK	x4
809.92	195.087	41.9	LTTYALDHIDIESK	x3
809.92	130.566	41.9	LTTYALDHIDIESK	x2
809.92	87.0497	41.9	LTTYALDHIDIESK	x1
809.92	86.0964	41.9	LTTYALDHIDIESK	a1
809.92	187.144	41.9	LTTYALDHIDIESK	a2
809.92	288.192	41.9	LTTYALDHIDIESK	a3
809.92	451.255	41.9	LTTYALDHIDIESK	a4
809.92	522.292	41.9	LTTYALDHIDIESK	a5
809.92	635.376	41.9	LTTYALDHIDIESK	a6
809.92	750.403	41.9	LTTYALDHIDIESK	a7
809.92	887.462	41.9	LTTYALDHIDIESK	a8
809.92	1000.55	41.9	LTTYALDHIDIESK	a9
809.92	1115.57	41.9	LTTYALDHIDIESK	a10
809.92	1228.66	41.9	LTTYALDHIDIESK	a11
809.92	1357.7	41.9	LTTYALDHIDIESK	a12
809.92	1444.73	41.9	LTTYALDHIDIESK	a13
809.92	94.0757	41.9	LTTYALDHIDIESK	a2
809.92	144.6	41.9	LTTYALDHIDIESK	a3
809.92	226.131	41.9	LTTYALDHIDIESK	a4
809.92	261.65	41.9	LTTYALDHIDIESK	a5
809.92	318.192	41.9	LTTYALDHIDIESK	a6
809.92	375.705	41.9	LTTYALDHIDIESK	a7
809.92	444.235	41.9	LTTYALDHIDIESK	a8
809.92	500.777	41.9	LTTYALDHIDIESK	a9
809.92	558.29	41.9	LTTYALDHIDIESK	a10
809.92	614.832	41.9	LTTYALDHIDIESK	a11
809.92	679.354	41.9	LTTYALDHIDIESK	a12
809.92	722.87	41.9	LTTYALDHIDIESK	a13
764.946	1400.83	39.3	QQAALFQVIAALQK	y13
764.946	1272.77	39.3	QQAALFQVIAALQK	y12
764.946	1201.73	39.3	QQAALFQVIAALQK	y11
764.946	1130.69	39.3	QQAALFQVIAALQK	y10
764.946	1017.61	39.3	QQAALFQVIAALQK	y9
764.946	870.541	39.3	QQAALFQVIAALQK	y8
764.946	742.482	39.3	QQAALFQVIAALQK	y7
764.946	643.414	39.3	QQAALFQVIAALQK	y6
764.946	530.33	39.3	QQAALFQVIAALQK	y5
764.946	459.293	39.3	QQAALFQVIAALQK	y4
764.946	388.255	39.3	QQAALFQVIAALQK	y3
764.946	275.171	39.3	QQAALFQVIAALQK	y2
764.946	147.113	39.3	QQAALFQVIAALQK	y1
764.946	700.917	39.3	QQAALFQVIAALQK	y13
764.946	636.887	39.3	QQAALFQVIAALQK	y12
764.946	601.369	39.3	QQAALFQVIAALQK	y11
764.946	565.85	39.3	QQAALFQVIAALQK	y10
764.946	509.308	39.3	QQAALFQVIAALQK	y9
764.946	435.774	39.3	QQAALFQVIAALQK	y8
764.946	371.745	39.3	QQAALFQVIAALQK	y7
764.946	322.211	39.3	QQAALFQVIAALQK	y6
764.946	265.668	39.3	QQAALFQVIAALQK	y5
764.946	230.15	39.3	QQAALFQVIAALQK	y4
764.946	194.631	39.3	QQAALFQVIAALQK	y3
764.946	138.089	39.3	QQAALFQVIAALQK	y2
764.946	74.06	39.3	QQAALFQVIAALQK	y1
764.946	129.066	39.3	QQAALFQVIAALQK	b1
764.946	257.124	39.3	QQAALFQVIAALQK	b2
764.946	328.162	39.3	QQAALFQVIAALQK	b3
764.946	399.199	39.3	QQAALFQVIAALQK	b4
764.946	512.283	39.3	QQAALFQVIAALQK	b5
764.946	659.351	39.3	QQAALFQVIAALQK	b6
764.946	787.41	39.3	QQAALFQVIAALQK	b7
764.946	886.478	39.3	QQAALFQVIAALQK	b8
764.946	999.562	39.3	QQAALFQVIAALQK	b9
764.946	1070.6	39.3	QQAALFQVIAALQK	b10
764.946	1141.64	39.3	QQAALFQVIAALQK	b11
764.946	1254.72	39.3	QQAALFQVIAALQK	b12
764.946	1382.78	39.3	QQAALFQVIAALQK	b13
764.946	65.0366	39.3	QQAALFQVIAALQK	b1
764.946	129.066	39.3	QQAALFQVIAALQK	b2
764.946	164.584	39.3	QQAALFQVIAALQK	b3
764.946	200.103	39.3	QQAALFQVIAALQK	b4
764.946	256.645	39.3	QQAALFQVIAALQK	b5
764.946	330.179	39.3	QQAALFQVIAALQK	b6
764.946	394.208	39.3	QQAALFQVIAALQK	b7
764.946	443.743	39.3	QQAALFQVIAALQK	b8
764.946	500.285	39.3	QQAALFQVIAALQK	b9
764.946	535.803	39.3	QQAALFQVIAALQK	b10
764.946	571.322	39.3	QQAALFQVIAALQK	b11
764.946	627.864	39.3	QQAALFQVIAALQK	b12
764.946	691.893	39.3	QQAALFQVIAALQK	b13
764.946	1384.81	39.3	QQAALFQVIAALQK	z13
764.946	1256.75	39.3	QQAALFQVIAALQK	z12
764.946	1185.71	39.3	QQAALFQVIAALQK	z11
764.946	1114.67	39.3	QQAALFQVIAALQK	z10
764.946	1001.59	39.3	QQAALFQVIAALQK	z9
764.946	854.522	39.3	QQAALFQVIAALQK	z8
764.946	726.463	39.3	QQAALFQVIAALQK	z7
764.946	627.395	39.3	QQAALFQVIAALQK	z6
764.946	514.311	39.3	QQAALFQVIAALQK	z5
764.946	443.274	39.3	QQAALFQVIAALQK	z4
764.946	372.237	39.3	QQAALFQVIAALQK	z3
764.946	259.153	39.3	QQAALFQVIAALQK	z2
764.946	131.094	39.3	QQAALFQVIAALQK	z1
764.946	692.907	39.3	QQAALFQVIAALQK	z13
764.946	628.878	39.3	QQAALFQVIAALQK	z12
764.946	593.359	39.3	QQAALFQVIAALQK	z11
764.946	557.841	39.3	QQAALFQVIAALQK	z10
764.946	501.299	39.3	QQAALFQVIAALQK	z9
764.946	427.765	39.3	QQAALFQVIAALQK	z8
764.946	363.735	39.3	QQAALFQVIAALQK	z7
764.946	314.201	39.3	QQAALFQVIAALQK	z6
764.946	257.659	39.3	QQAALFQVIAALQK	z5
764.946	222.141	39.3	QQAALFQVIAALQK	z4
764.946	186.622	39.3	QQAALFQVIAALQK	z3
764.946	130.08	39.3	QQAALFQVIAALQK	z2
764.946	66.0507	39.3	QQAALFQVIAALQK	z1
764.946	146.092	39.3	QQAALFQVIAALQK	c1
764.946	274.151	39.3	QQAALFQVIAALQK	c2
764.946	345.188	39.3	QQAALFQVIAALQK	c3
764.946	416.225	39.3	QQAALFQVIAALQK	c4
764.946	529.309	39.3	QQAALFQVIAALQK	c5
764.946	676.378	39.3	QQAALFQVIAALQK	c6
764.946	804.436	39.3	QQAALFQVIAALQK	c7
764.946	903.505	39.3	QQAALFQVIAALQK	c8
764.946	1016.59	39.3	QQAALFQVIAALQK	c9
764.946	1087.63	39.3	QQAALFQVIAALQK	c10
764.946	1158.66	39.3	QQAALFQVIAALQK	c11
764.946	1271.75	39.3	QQAALFQVIAALQK	c12
764.946	1399.81	39.3	QQAALFQVIAALQK	c13
764.946	73.5498	39.3	QQAALFQVIAALQK	c1
764.946	137.579	39.3	QQAALFQVIAALQK	c2
764.946	173.098	39.3	QQAALFQVIAALQK	c3
764.946	208.616	39.3	QQAALFQVIAALQK	c4
764.946	265.158	39.3	QQAALFQVIAALQK	c5
764.946	338.692	39.3	QQAALFQVIAALQK	c6
764.946	402.722	39.3	QQAALFQVIAALQK	c7
764.946	452.256	39.3	QQAALFQVIAALQK	c8
764.946	508.798	39.3	QQAALFQVIAALQK	c9
764.946	544.317	39.3	QQAALFQVIAALQK	c10
764.946	579.835	39.3	QQAALFQVIAALQK	c11
764.946	636.377	39.3	QQAALFQVIAALQK	c12
764.946	700.406	39.3	QQAALFQVIAALQK	c13
764.946	1426.81	39.3	QQAALFQVIAALQK	x13
764.946	1298.75	39.3	QQAALFQVIAALQK	x12
764.946	1227.71	39.3	QQAALFQVIAALQK	x11
764.946	1156.67	39.3	QQAALFQVIAALQK	x10
764.946	1043.59	39.3	QQAALFQVIAALQK	x9
764.946	896.52	39.3	QQAALFQVIAALQK	x8
764.946	768.461	39.3	QQAALFQVIAALQK	x7
764.946	669.393	39.3	QQAALFQVIAALQK	x6
764.946	556.309	39.3	QQAALFQVIAALQK	x5
764.946	485.272	39.3	QQAALFQVIAALQK	x4
764.946	414.235	39.3	QQAALFQVIAALQK	x3
764.946	301.151	39.3	QQAALFQVIAALQK	x2
764.946	173.092	39.3	QQAALFQVIAALQK	x1
764.946	713.906	39.3	QQAALFQVIAALQK	x13
764.946	649.877	39.3	QQAALFQVIAALQK	x12
764.946	614.358	39.3	QQAALFQVIAALQK	x11
764.946	578.84	39.3	QQAALFQVIAALQK	x10
764.946	522.298	39.3	QQAALFQVIAALQK	x9
764.946	448.764	39.3	QQAALFQVIAALQK	x8
764.946	384.734	39.3	QQAALFQVIAALQK	x7
764.946	335.2	39.3	QQAALFQVIAALQK	x6
764.946	278.658	39.3	QQAALFQVIAALQK	x5
764.946	243.14	39.3	QQAALFQVIAALQK	x4
764.946	207.621	39.3	QQAALFQVIAALQK	x3
764.946	151.079	39.3	QQAALFQVIAALQK	x2
764.946	87.0497	39.3	QQAALFQVIAALQK	x1
764.946	101.071	39.3	QQAALFQVIAALQK	a1
764.946	229.13	39.3	QQAALFQVIAALQK	a2
764.946	300.167	39.3	QQAALFQVIAALQK	a3
764.946	371.204	39.3	QQAALFQVIAALQK	a4
764.946	484.288	39.3	QQAALFQVIAALQK	a5
764.946	631.356	39.3	QQAALFQVIAALQK	a6
764.946	759.415	39.3	QQAALFQVIAALQK	a7
764.946	858.483	39.3	QQAALFQVIAALQK	a8
764.946	971.567	39.3	QQAALFQVIAALQK	a9
764.946	1042.6	39.3	QQAALFQVIAALQK	a10
764.946	1113.64	39.3	QQAALFQVIAALQK	a11
764.946	1226.73	39.3	QQAALFQVIAALQK	a12
764.946	1354.78	39.3	QQAALFQVIAALQK	a13
764.946	51.0391	39.3	QQAALFQVIAALQK	a1
764.946	115.068	39.3	QQAALFQVIAALQK	a2
764.946	150.587	39.3	QQAALFQVIAALQK	a3
764.946	186.106	39.3	QQAALFQVIAALQK	a4
764.946	242.648	39.3	QQAALFQVIAALQK	a5
764.946	316.182	39.3	QQAALFQVIAALQK	a6
764.946	380.211	39.3	QQAALFQVIAALQK	a7
764.946	429.745	39.3	QQAALFQVIAALQK	a8
764.946	486.287	39.3	QQAALFQVIAALQK	a9
764.946	521.806	39.3	QQAALFQVIAALQK	a10
764.946	557.324	39.3	QQAALFQVIAALQK	a11
764.946	613.866	39.3	QQAALFQVIAALQK	a12
764.946	677.896	39.3	QQAALFQVIAALQK	a13
664.833	1241.63	33.6	SPPAPFSQPSTGR	y12
664.833	1144.57	33.6	SPPAPFSQPSTGR	y11
664.833	1047.52	33.6	SPPAPFSQPSTGR	y10
664.833	976.485	33.6	SPPAPFSQPSTGR	y9
664.833	879.432	33.6	SPPAPFSQPSTGR	y8
664.833	732.363	33.6	SPPAPFSQPSTGR	y7
664.833	645.331	33.6	SPPAPFSQPSTGR	y6
664.833	517.273	33.6	SPPAPFSQPSTGR	y5
664.833	420.22	33.6	SPPAPFSQPSTGR	y4
664.833	333.188	33.6	SPPAPFSQPSTGR	y3
664.833	232.14	33.6	SPPAPFSQPSTGR	y2
664.833	175.119	33.6	SPPAPFSQPSTGR	y1
664.833	621.317	33.6	SPPAPFSQPSTGR	y12
664.833	572.791	33.6	SPPAPFSQPSTGR	y11
664.833	524.265	33.6	SPPAPFSQPSTGR	y10
664.833	488.746	33.6	SPPAPFSQPSTGR	y9
664.833	440.22	33.6	SPPAPFSQPSTGR	y8
664.833	366.685	33.6	SPPAPFSQPSTGR	y7
664.833	323.169	33.6	SPPAPFSQPSTGR	y6
664.833	259.14	33.6	SPPAPFSQPSTGR	y5
664.833	210.614	33.6	SPPAPFSQPSTGR	y4
664.833	167.098	33.6	SPPAPFSQPSTGR	y3
664.833	116.574	33.6	SPPAPFSQPSTGR	y2
664.833	88.0631	33.6	SPPAPFSQPSTGR	y1
664.833	88.0393	33.6	SPPAPFSQPSTGR	b1
664.833	185.092	33.6	SPPAPFSQPSTGR	b2
664.833	282.145	33.6	SPPAPFSQPSTGR	b3
664.833	353.182	33.6	SPPAPFSQPSTGR	b4
664.833	450.235	33.6	SPPAPFSQPSTGR	b5
664.833	597.303	33.6	SPPAPFSQPSTGR	b6
664.833	684.335	33.6	SPPAPFSQPSTGR	b7
664.833	812.394	33.6	SPPAPFSQPSTGR	b8
664.833	909.446	33.6	SPPAPFSQPSTGR	b9
664.833	996.479	33.6	SPPAPFSQPSTGR	b10
664.833	1097.53	33.6	SPPAPFSQPSTGR	b11
664.833	1154.55	33.6	SPPAPFSQPSTGR	b12
664.833	93.0497	33.6	SPPAPFSQPSTGR	b2
664.833	141.576	33.6	SPPAPFSQPSTGR	b3
664.833	177.095	33.6	SPPAPFSQPSTGR	b4
664.833	225.621	33.6	SPPAPFSQPSTGR	b5
664.833	299.155	33.6	SPPAPFSQPSTGR	b6
664.833	342.671	33.6	SPPAPFSQPSTGR	b7
664.833	406.701	33.6	SPPAPFSQPSTGR	b8
664.833	455.227	33.6	SPPAPFSQPSTGR	b9
664.833	498.743	33.6	SPPAPFSQPSTGR	b10
664.833	549.267	33.6	SPPAPFSQPSTGR	b11
664.833	577.777	33.6	SPPAPFSQPSTGR	b12
664.833	1225.61	33.6	SPPAPFSQPSTGR	z12
664.833	1128.56	33.6	SPPAPFSQPSTGR	z11
664.833	1031.5	33.6	SPPAPFSQPSTGR	z10
664.833	960.466	33.6	SPPAPFSQPSTGR	z9
664.833	863.413	33.6	SPPAPFSQPSTGR	z8
664.833	716.345	33.6	SPPAPFSQPSTGR	z7
664.833	629.313	33.6	SPPAPFSQPSTGR	z6
664.833	501.254	33.6	SPPAPFSQPSTGR	z5
664.833	404.201	33.6	SPPAPFSQPSTGR	z4
664.833	317.169	33.6	SPPAPFSQPSTGR	z3
664.833	216.122	33.6	SPPAPFSQPSTGR	z2
664.833	159.1	33.6	SPPAPFSQPSTGR	z1
664.833	613.308	33.6	SPPAPFSQPSTGR	z12
664.833	564.782	33.6	SPPAPFSQPSTGR	z11
664.833	516.255	33.6	SPPAPFSQPSTGR	z10
664.833	480.737	33.6	SPPAPFSQPSTGR	z9
664.833	432.21	33.6	SPPAPFSQPSTGR	z8
664.833	358.676	33.6	SPPAPFSQPSTGR	z7
664.833	315.16	33.6	SPPAPFSQPSTGR	z6
664.833	251.131	33.6	SPPAPFSQPSTGR	z5
664.833	202.604	33.6	SPPAPFSQPSTGR	z4
664.833	159.088	33.6	SPPAPFSQPSTGR	z3
664.833	108.564	33.6	SPPAPFSQPSTGR	z2
664.833	80.0538	33.6	SPPAPFSQPSTGR	z1
664.833	105.066	33.6	SPPAPFSQPSTGR	c1
664.833	202.119	33.6	SPPAPFSQPSTGR	c2
664.833	299.171	33.6	SPPAPFSQPSTGR	c3
664.833	370.208	33.6	SPPAPFSQPSTGR	c4
664.833	467.261	33.6	SPPAPFSQPSTGR	c5
664.833	614.33	33.6	SPPAPFSQPSTGR	c6
664.833	701.362	33.6	SPPAPFSQPSTGR	c7
664.833	829.42	33.6	SPPAPFSQPSTGR	c8
664.833	926.473	33.6	SPPAPFSQPSTGR	c9
664.833	1013.51	33.6	SPPAPFSQPSTGR	c10
664.833	1114.55	33.6	SPPAPFSQPSTGR	c11
664.833	1171.57	33.6	SPPAPFSQPSTGR	c12
664.833	53.0366	33.6	SPPAPFSQPSTGR	c1
664.833	101.563	33.6	SPPAPFSQPSTGR	c2
664.833	150.089	33.6	SPPAPFSQPSTGR	c3
664.833	185.608	33.6	SPPAPFSQPSTGR	c4
664.833	234.134	33.6	SPPAPFSQPSTGR	c5
664.833	307.668	33.6	SPPAPFSQPSTGR	c6
664.833	351.184	33.6	SPPAPFSQPSTGR	c7
664.833	415.214	33.6	SPPAPFSQPSTGR	c8
664.833	463.74	33.6	SPPAPFSQPSTGR	c9
664.833	507.256	33.6	SPPAPFSQPSTGR	c10
664.833	557.78	33.6	SPPAPFSQPSTGR	c11
664.833	586.291	33.6	SPPAPFSQPSTGR	c12
664.833	1267.61	33.6	SPPAPFSQPSTGR	x12
664.833	1170.55	33.6	SPPAPFSQPSTGR	x11
664.833	1073.5	33.6	SPPAPFSQPSTGR	x10
664.833	1002.46	33.6	SPPAPFSQPSTGR	x9
664.833	905.411	33.6	SPPAPFSQPSTGR	x8
664.833	758.343	33.6	SPPAPFSQPSTGR	x7
664.833	671.311	33.6	SPPAPFSQPSTGR	x6
664.833	543.252	33.6	SPPAPFSQPSTGR	x5
664.833	446.199	33.6	SPPAPFSQPSTGR	x4
664.833	359.167	33.6	SPPAPFSQPSTGR	x3
664.833	258.12	33.6	SPPAPFSQPSTGR	x2
664.833	201.098	33.6	SPPAPFSQPSTGR	x1
664.833	634.307	33.6	SPPAPFSQPSTGR	x12
664.833	585.781	33.6	SPPAPFSQPSTGR	x11
664.833	537.254	33.6	SPPAPFSQPSTGR	x10
664.833	501.736	33.6	SPPAPFSQPSTGR	x9
664.833	453.209	33.6	SPPAPFSQPSTGR	x8
664.833	379.675	33.6	SPPAPFSQPSTGR	x7
664.833	336.159	33.6	SPPAPFSQPSTGR	x6
664.833	272.13	33.6	SPPAPFSQPSTGR	x5
664.833	223.603	33.6	SPPAPFSQPSTGR	x4
664.833	180.087	33.6	SPPAPFSQPSTGR	x3
664.833	129.563	33.6	SPPAPFSQPSTGR	x2
664.833	101.053	33.6	SPPAPFSQPSTGR	x1
664.833	60.0444	33.6	SPPAPFSQPSTGR	a1
664.833	157.097	33.6	SPPAPFSQPSTGR	a2
664.833	254.15	33.6	SPPAPFSQPSTGR	a3
664.833	325.187	33.6	SPPAPFSQPSTGR	a4
664.833	422.24	33.6	SPPAPFSQPSTGR	a5
664.833	569.308	33.6	SPPAPFSQPSTGR	a6
664.833	656.34	33.6	SPPAPFSQPSTGR	a7
664.833	784.399	33.6	SPPAPFSQPSTGR	a8
664.833	881.452	33.6	SPPAPFSQPSTGR	a9
664.833	968.484	33.6	SPPAPFSQPSTGR	a10
664.833	1069.53	33.6	SPPAPFSQPSTGR	a11
664.833	1126.55	33.6	SPPAPFSQPSTGR	a12
664.833	79.0522	33.6	SPPAPFSQPSTGR	a2
664.833	127.579	33.6	SPPAPFSQPSTGR	a3
664.833	163.097	33.6	SPPAPFSQPSTGR	a4
664.833	211.624	33.6	SPPAPFSQPSTGR	a5
664.833	285.158	33.6	SPPAPFSQPSTGR	a6
664.833	328.674	33.6	SPPAPFSQPSTGR	a7
664.833	392.703	33.6	SPPAPFSQPSTGR	a8
664.833	441.229	33.6	SPPAPFSQPSTGR	a9
664.833	484.745	33.6	SPPAPFSQPSTGR	a10
664.833	535.269	33.6	SPPAPFSQPSTGR	a11
664.833	563.78	33.6	SPPAPFSQPSTGR	a12
761.466	1408.84	39.1	LLGELLQVLAEVPK	y13
761.466	1295.76	39.1	LLGELLQVLAEVPK	y12
761.466	1238.74	39.1	LLGELLQVLAEVPK	y11
761.466	1109.69	39.1	LLGELLQVLAEVPK	y10
761.466	996.609	39.1	LLGELLQVLAEVPK	y9
761.466	883.525	39.1	LLGELLQVLAEVPK	y8
761.466	755.466	39.1	LLGELLQVLAEVPK	y7
761.466	656.398	39.1	LLGELLQVLAEVPK	y6
761.466	543.314	39.1	LLGELLQVLAEVPK	y5
761.466	472.277	39.1	LLGELLQVLAEVPK	y4
761.466	343.234	39.1	LLGELLQVLAEVPK	y3
761.466	244.166	39.1	LLGELLQVLAEVPK	y2
761.466	147.113	39.1	LLGELLQVLAEVPK	y1
761.466	704.924	39.1	LLGELLQVLAEVPK	y13
761.466	648.382	39.1	LLGELLQVLAEVPK	y12
761.466	619.871	39.1	LLGELLQVLAEVPK	y11
761.466	555.35	39.1	LLGELLQVLAEVPK	y10
761.466	498.808	39.1	LLGELLQVLAEVPK	y9
761.466	442.266	39.1	LLGELLQVLAEVPK	y8
761.466	378.237	39.1	LLGELLQVLAEVPK	y7
761.466	328.703	39.1	LLGELLQVLAEVPK	y6
761.466	272.16	39.1	LLGELLQVLAEVPK	y5
761.466	236.642	39.1	LLGELLQVLAEVPK	y4
761.466	172.121	39.1	LLGELLQVLAEVPK	y3
761.466	122.586	39.1	LLGELLQVLAEVPK	y2
761.466	74.06	39.1	LLGELLQVLAEVPK	y1
761.466	114.091	39.1	LLGELLQVLAEVPK	b1
761.466	227.175	39.1	LLGELLQVLAEVPK	b2
761.466	284.197	39.1	LLGELLQVLAEVPK	b3
761.466	413.239	39.1	LLGELLQVLAEVPK	b4
761.466	526.324	39.1	LLGELLQVLAEVPK	b5
761.466	639.408	39.1	LLGELLQVLAEVPK	b6
761.466	767.466	39.1	LLGELLQVLAEVPK	b7
761.466	866.535	39.1	LLGELLQVLAEVPK	b8
761.466	979.619	39.1	LLGELLQVLAEVPK	b9
761.466	1050.66	39.1	LLGELLQVLAEVPK	b10
761.466	1179.7	39.1	LLGELLQVLAEVPK	b11
761.466	1278.77	39.1	LLGELLQVLAEVPK	b12
761.466	1375.82	39.1	LLGELLQVLAEVPK	b13
761.466	57.5493	39.1	LLGELLQVLAEVPK	b1
761.466	114.091	39.1	LLGELLQVLAEVPK	b2
761.466	142.602	39.1	LLGELLQVLAEVPK	b3
761.466	207.123	39.1	LLGELLQVLAEVPK	b4
761.466	263.665	39.1	LLGELLQVLAEVPK	b5
761.466	320.207	39.1	LLGELLQVLAEVPK	b6
761.466	384.237	39.1	LLGELLQVLAEVPK	b7
761.466	433.771	39.1	LLGELLQVLAEVPK	b8
761.466	490.313	39.1	LLGELLQVLAEVPK	b9
761.466	525.832	39.1	LLGELLQVLAEVPK	b10
761.466	590.353	39.1	LLGELLQVLAEVPK	b11
761.466	639.887	39.1	LLGELLQVLAEVPK	b12
761.466	688.413	39.1	LLGELLQVLAEVPK	b13
761.466	1392.82	39.1	LLGELLQVLAEVPK	z13
761.466	1279.74	39.1	LLGELLQVLAEVPK	z12
761.466	1222.72	39.1	LLGELLQVLAEVPK	z11
761.466	1093.67	39.1	LLGELLQVLAEVPK	z10
761.466	980.59	39.1	LLGELLQVLAEVPK	z9
761.466	867.506	39.1	LLGELLQVLAEVPK	z8
761.466	739.447	39.1	LLGELLQVLAEVPK	z7
761.466	640.379	39.1	LLGELLQVLAEVPK	z6
761.466	527.295	39.1	LLGELLQVLAEVPK	z5
761.466	456.258	39.1	LLGELLQVLAEVPK	z4
761.466	327.215	39.1	LLGELLQVLAEVPK	z3
761.466	228.147	39.1	LLGELLQVLAEVPK	z2
761.466	131.094	39.1	LLGELLQVLAEVPK	z1
761.466	696.915	39.1	LLGELLQVLAEVPK	z13
761.466	640.373	39.1	LLGELLQVLAEVPK	z12
761.466	611.862	39.1	LLGELLQVLAEVPK	z11
761.466	547.341	39.1	LLGELLQVLAEVPK	z10
761.466	490.799	39.1	LLGELLQVLAEVPK	z9
761.466	434.257	39.1	LLGELLQVLAEVPK	z8
761.466	370.227	39.1	LLGELLQVLAEVPK	z7
761.466	320.693	39.1	LLGELLQVLAEVPK	z6
761.466	264.151	39.1	LLGELLQVLAEVPK	z5
761.466	228.633	39.1	LLGELLQVLAEVPK	z4
761.466	164.111	39.1	LLGELLQVLAEVPK	z3
761.466	114.577	39.1	LLGELLQVLAEVPK	z2
761.466	66.0507	39.1	LLGELLQVLAEVPK	z1
761.466	131.118	39.1	LLGELLQVLAEVPK	c1
761.466	244.202	39.1	LLGELLQVLAEVPK	c2
761.466	301.223	39.1	LLGELLQVLAEVPK	c3
761.466	430.266	39.1	LLGELLQVLAEVPK	c4
761.466	543.35	39.1	LLGELLQVLAEVPK	c5
761.466	656.434	39.1	LLGELLQVLAEVPK	c6
761.466	784.493	39.1	LLGELLQVLAEVPK	c7
761.466	883.561	39.1	LLGELLQVLAEVPK	c8
761.466	996.645	39.1	LLGELLQVLAEVPK	c9
761.466	1067.68	39.1	LLGELLQVLAEVPK	c10
761.466	1196.72	39.1	LLGELLQVLAEVPK	c11
761.466	1295.79	39.1	LLGELLQVLAEVPK	c12
761.466	1392.85	39.1	LLGELLQVLAEVPK	c13
761.466	66.0626	39.1	LLGELLQVLAEVPK	c1
761.466	122.605	39.1	LLGELLQVLAEVPK	c2
761.466	151.115	39.1	LLGELLQVLAEVPK	c3
761.466	215.637	39.1	LLGELLQVLAEVPK	c4
761.466	272.179	39.1	LLGELLQVLAEVPK	c5
761.466	328.721	39.1	LLGELLQVLAEVPK	c6
761.466	392.75	39.1	LLGELLQVLAEVPK	c7
761.466	442.284	39.1	LLGELLQVLAEVPK	c8
761.466	498.826	39.1	LLGELLQVLAEVPK	c9
761.466	534.345	39.1	LLGELLQVLAEVPK	c10
761.466	598.866	39.1	LLGELLQVLAEVPK	c11
761.466	648.4	39.1	LLGELLQVLAEVPK	c12
761.466	696.927	39.1	LLGELLQVLAEVPK	c13
761.466	1434.82	39.1	LLGELLQVLAEVPK	x13
761.466	1321.74	39.1	LLGELLQVLAEVPK	x12
761.466	1264.71	39.1	LLGELLQVLAEVPK	x11
761.466	1135.67	39.1	LLGELLQVLAEVPK	x10
761.466	1022.59	39.1	LLGELLQVLAEVPK	x9
761.466	909.504	39.1	LLGELLQVLAEVPK	x8
761.466	781.445	39.1	LLGELLQVLAEVPK	x7
761.466	682.377	39.1	LLGELLQVLAEVPK	x6
761.466	569.293	39.1	LLGELLQVLAEVPK	x5
761.466	498.256	39.1	LLGELLQVLAEVPK	x4
761.466	369.213	39.1	LLGELLQVLAEVPK	x3
761.466	270.145	39.1	LLGELLQVLAEVPK	x2
761.466	173.092	39.1	LLGELLQVLAEVPK	x1
761.466	717.914	39.1	LLGELLQVLAEVPK	x13
761.466	661.372	39.1	LLGELLQVLAEVPK	x12
761.466	632.861	39.1	LLGELLQVLAEVPK	x11
761.466	568.34	39.1	LLGELLQVLAEVPK	x10
761.466	511.798	39.1	LLGELLQVLAEVPK	x9
761.466	455.256	39.1	LLGELLQVLAEVPK	x8
761.466	391.226	39.1	LLGELLQVLAEVPK	x7
761.466	341.692	39.1	LLGELLQVLAEVPK	x6
761.466	285.15	39.1	LLGELLQVLAEVPK	x5
761.466	249.632	39.1	LLGELLQVLAEVPK	x4
761.466	185.11	39.1	LLGELLQVLAEVPK	x3
761.466	135.576	39.1	LLGELLQVLAEVPK	x2
761.466	87.0497	39.1	LLGELLQVLAEVPK	x1
761.466	86.0964	39.1	LLGELLQVLAEVPK	a1
761.466	199.18	39.1	LLGELLQVLAEVPK	a2
761.466	256.202	39.1	LLGELLQVLAEVPK	a3
761.466	385.245	39.1	LLGELLQVLAEVPK	a4
761.466	498.329	39.1	LLGELLQVLAEVPK	a5
761.466	611.413	39.1	LLGELLQVLAEVPK	a6
761.466	739.471	39.1	LLGELLQVLAEVPK	a7
761.466	838.54	39.1	LLGELLQVLAEVPK	a8
761.466	951.624	39.1	LLGELLQVLAEVPK	a9
761.466	1022.66	39.1	LLGELLQVLAEVPK	a10
761.466	1151.7	39.1	LLGELLQVLAEVPK	a11
761.466	1250.77	39.1	LLGELLQVLAEVPK	a12
761.466	1347.82	39.1	LLGELLQVLAEVPK	a13
761.466	100.094	39.1	LLGELLQVLAEVPK	a2
761.466	128.605	39.1	LLGELLQVLAEVPK	a3
761.466	193.126	39.1	LLGELLQVLAEVPK	a4
761.466	249.668	39.1	LLGELLQVLAEVPK	a5
761.466	306.21	39.1	LLGELLQVLAEVPK	a6
761.466	370.239	39.1	LLGELLQVLAEVPK	a7
761.466	419.773	39.1	LLGELLQVLAEVPK	a8
761.466	476.316	39.1	LLGELLQVLAEVPK	a9
761.466	511.834	39.1	LLGELLQVLAEVPK	a10
761.466	576.355	39.1	LLGELLQVLAEVPK	a11
761.466	625.89	39.1	LLGELLQVLAEVPK	a12
761.466	674.416	39.1	LLGELLQVLAEVPK	a13
522.316	944.556	25.5	VEAVFPILR	y8
522.316	815.514	25.5	VEAVFPILR	y7
522.316	744.477	25.5	VEAVFPILR	y6
522.316	645.408	25.5	VEAVFPILR	y5
522.316	498.34	25.5	VEAVFPILR	y4
522.316	401.287	25.5	VEAVFPILR	y3
522.316	288.203	25.5	VEAVFPILR	y2
522.316	175.119	25.5	VEAVFPILR	y1
522.316	472.782	25.5	VEAVFPILR	y8
522.316	408.261	25.5	VEAVFPILR	y7
522.316	372.742	25.5	VEAVFPILR	y6
522.316	323.208	25.5	VEAVFPILR	y5
522.316	249.674	25.5	VEAVFPILR	y4
522.316	201.147	25.5	VEAVFPILR	y3
522.316	144.605	25.5	VEAVFPILR	y2
522.316	88.0631	25.5	VEAVFPILR	y1
522.316	100.076	25.5	VEAVFPILR	b1
522.316	229.118	25.5	VEAVFPILR	b2
522.316	300.155	25.5	VEAVFPILR	b3
522.316	399.224	25.5	VEAVFPILR	b4
522.316	546.292	25.5	VEAVFPILR	b5
522.316	643.345	25.5	VEAVFPILR	b6
522.316	756.429	25.5	VEAVFPILR	b7
522.316	869.513	25.5	VEAVFPILR	b8
522.316	50.5415	25.5	VEAVFPILR	b1
522.316	115.063	25.5	VEAVFPILR	b2
522.316	150.581	25.5	VEAVFPILR	b3
522.316	200.116	25.5	VEAVFPILR	b4
522.316	273.65	25.5	VEAVFPILR	b5
522.316	322.176	25.5	VEAVFPILR	b6
522.316	378.718	25.5	VEAVFPILR	b7
522.316	435.26	25.5	VEAVFPILR	b8
522.316	928.538	25.5	VEAVFPILR	z8
522.316	799.495	25.5	VEAVFPILR	z7
522.316	728.458	25.5	VEAVFPILR	z6
522.316	629.39	25.5	VEAVFPILR	z5
522.316	482.321	25.5	VEAVFPILR	z4
522.316	385.268	25.5	VEAVFPILR	z3
522.316	272.184	25.5	VEAVFPILR	z2
522.316	159.1	25.5	VEAVFPILR	z1
522.316	464.772	25.5	VEAVFPILR	z8
522.316	400.251	25.5	VEAVFPILR	z7
522.316	364.733	25.5	VEAVFPILR	z6
522.316	315.198	25.5	VEAVFPILR	z5
522.316	241.664	25.5	VEAVFPILR	z4
522.316	193.138	25.5	VEAVFPILR	z3
522.316	136.596	25.5	VEAVFPILR	z2
522.316	80.0538	25.5	VEAVFPILR	z1
522.316	117.102	25.5	VEAVFPILR	c1
522.316	246.145	25.5	VEAVFPILR	c2
522.316	317.182	25.5	VEAVFPILR	c3
522.316	416.25	25.5	VEAVFPILR	c4
522.316	563.319	25.5	VEAVFPILR	c5
522.316	660.372	25.5	VEAVFPILR	c6
522.316	773.456	25.5	VEAVFPILR	c7
522.316	886.54	25.5	VEAVFPILR	c8
522.316	59.0548	25.5	VEAVFPILR	c1
522.316	123.576	25.5	VEAVFPILR	c2
522.316	159.095	25.5	VEAVFPILR	c3
522.316	208.629	25.5	VEAVFPILR	c4
522.316	282.163	25.5	VEAVFPILR	c5
522.316	330.689	25.5	VEAVFPILR	c6
522.316	387.231	25.5	VEAVFPILR	c7
522.316	443.773	25.5	VEAVFPILR	c8
522.316	970.536	25.5	VEAVFPILR	x8
522.316	841.493	25.5	VEAVFPILR	x7
522.316	770.456	25.5	VEAVFPILR	x6
522.316	671.388	25.5	VEAVFPILR	x5
522.316	524.319	25.5	VEAVFPILR	x4
522.316	427.266	25.5	VEAVFPILR	x3
522.316	314.182	25.5	VEAVFPILR	x2
522.316	201.098	25.5	VEAVFPILR	x1
522.316	485.771	25.5	VEAVFPILR	x8
522.316	421.25	25.5	VEAVFPILR	x7
522.316	385.732	25.5	VEAVFPILR	x6
522.316	336.197	25.5	VEAVFPILR	x5
522.316	262.663	25.5	VEAVFPILR	x4
522.316	214.137	25.5	VEAVFPILR	x3
522.316	157.595	25.5	VEAVFPILR	x2
522.316	101.053	25.5	VEAVFPILR	x1
522.316	72.0808	25.5	VEAVFPILR	a1
522.316	201.123	25.5	VEAVFPILR	a2
522.316	272.16	25.5	VEAVFPILR	a3
522.316	371.229	25.5	VEAVFPILR	a4
522.316	518.297	25.5	VEAVFPILR	a5
522.316	615.35	25.5	VEAVFPILR	a6
522.316	728.434	25.5	VEAVFPILR	a7
522.316	841.518	25.5	VEAVFPILR	a8
522.316	101.065	25.5	VEAVFPILR	a2
522.316	136.584	25.5	VEAVFPILR	a3
522.316	186.118	25.5	VEAVFPILR	a4
522.316	259.652	25.5	VEAVFPILR	a5
522.316	308.179	25.5	VEAVFPILR	a6
522.316	364.721	25.5	VEAVFPILR	a7
522.316	421.263	25.5	VEAVFPILR	a8
506.283	883.463	24.6	KPPLSDAQR	y8
506.283	786.41	24.6	KPPLSDAQR	y7
506.283	689.358	24.6	KPPLSDAQR	y6
506.283	576.274	24.6	KPPLSDAQR	y5
506.283	489.242	24.6	KPPLSDAQR	y4
506.283	374.215	24.6	KPPLSDAQR	y3
506.283	303.178	24.6	KPPLSDAQR	y2
506.283	175.119	24.6	KPPLSDAQR	y1
506.283	442.235	24.6	KPPLSDAQR	y8
506.283	393.709	24.6	KPPLSDAQR	y7
506.283	345.182	24.6	KPPLSDAQR	y6
506.283	288.64	24.6	KPPLSDAQR	y5
506.283	245.124	24.6	KPPLSDAQR	y4
506.283	187.611	24.6	KPPLSDAQR	y3
506.283	152.092	24.6	KPPLSDAQR	y2
506.283	88.0631	24.6	KPPLSDAQR	y1
506.283	129.102	24.6	KPPLSDAQR	b1
506.283	226.155	24.6	KPPLSDAQR	b2
506.283	323.208	24.6	KPPLSDAQR	b3
506.283	436.292	24.6	KPPLSDAQR	b4
506.283	523.324	24.6	KPPLSDAQR	b5
506.283	638.351	24.6	KPPLSDAQR	b6
506.283	709.388	24.6	KPPLSDAQR	b7
506.283	837.446	24.6	KPPLSDAQR	b8
506.283	65.0548	24.6	KPPLSDAQR	b1
506.283	113.581	24.6	KPPLSDAQR	b2
506.283	162.108	24.6	KPPLSDAQR	b3
506.283	218.65	24.6	KPPLSDAQR	b4
506.283	262.166	24.6	KPPLSDAQR	b5
506.283	319.679	24.6	KPPLSDAQR	b6
506.283	355.198	24.6	KPPLSDAQR	b7
506.283	419.227	24.6	KPPLSDAQR	b8
506.283	867.444	24.6	KPPLSDAQR	z8
506.283	770.392	24.6	KPPLSDAQR	z7
506.283	673.339	24.6	KPPLSDAQR	z6
506.283	560.255	24.6	KPPLSDAQR	z5
506.283	473.223	24.6	KPPLSDAQR	z4
506.283	358.196	24.6	KPPLSDAQR	z3
506.283	287.159	24.6	KPPLSDAQR	z2
506.283	159.1	24.6	KPPLSDAQR	z1
506.283	434.226	24.6	KPPLSDAQR	z8
506.283	385.699	24.6	KPPLSDAQR	z7
506.283	337.173	24.6	KPPLSDAQR	z6
506.283	280.631	24.6	KPPLSDAQR	z5
506.283	237.115	24.6	KPPLSDAQR	z4
506.283	179.602	24.6	KPPLSDAQR	z3
506.283	144.083	24.6	KPPLSDAQR	z2
506.283	80.0538	24.6	KPPLSDAQR	z1
506.283	146.129	24.6	KPPLSDAQR	c1
506.283	243.182	24.6	KPPLSDAQR	c2
506.283	340.234	24.6	KPPLSDAQR	c3
506.283	453.318	24.6	KPPLSDAQR	c4
506.283	540.35	24.6	KPPLSDAQR	c5
506.283	655.377	24.6	KPPLSDAQR	c6
506.283	726.414	24.6	KPPLSDAQR	c7
506.283	854.473	24.6	KPPLSDAQR	c8
506.283	73.568	24.6	KPPLSDAQR	c1
506.283	122.094	24.6	KPPLSDAQR	c2
506.283	170.621	24.6	KPPLSDAQR	c3
506.283	227.163	24.6	KPPLSDAQR	c4
506.283	270.679	24.6	KPPLSDAQR	c5
506.283	328.192	24.6	KPPLSDAQR	c6
506.283	363.711	24.6	KPPLSDAQR	c7
506.283	427.74	24.6	KPPLSDAQR	c8
506.283	909.442	24.6	KPPLSDAQR	x8
506.283	812.39	24.6	KPPLSDAQR	x7
506.283	715.337	24.6	KPPLSDAQR	x6
506.283	602.253	24.6	KPPLSDAQR	x5
506.283	515.221	24.6	KPPLSDAQR	x4
506.283	400.194	24.6	KPPLSDAQR	x3
506.283	329.157	24.6	KPPLSDAQR	x2
506.283	201.098	24.6	KPPLSDAQR	x1
506.283	455.225	24.6	KPPLSDAQR	x8
506.283	406.698	24.6	KPPLSDAQR	x7
506.283	358.172	24.6	KPPLSDAQR	x6
506.283	301.63	24.6	KPPLSDAQR	x5
506.283	258.114	24.6	KPPLSDAQR	x4
506.283	200.601	24.6	KPPLSDAQR	x3
506.283	165.082	24.6	KPPLSDAQR	x2
506.283	101.053	24.6	KPPLSDAQR	x1
506.283	101.107	24.6	KPPLSDAQR	a1
506.283	198.16	24.6	KPPLSDAQR	a2
506.283	295.213	24.6	KPPLSDAQR	a3
506.283	408.297	24.6	KPPLSDAQR	a4
506.283	495.329	24.6	KPPLSDAQR	a5
506.283	610.356	24.6	KPPLSDAQR	a6
506.283	681.393	24.6	KPPLSDAQR	a7
506.283	809.452	24.6	KPPLSDAQR	a8
506.283	51.0573	24.6	KPPLSDAQR	a1
506.283	99.5837	24.6	KPPLSDAQR	a2
506.283	148.11	24.6	KPPLSDAQR	a3
506.283	204.652	24.6	KPPLSDAQR	a4
506.283	248.168	24.6	KPPLSDAQR	a5
506.283	305.682	24.6	KPPLSDAQR	a6
506.283	341.2	24.6	KPPLSDAQR	a7
506.283	405.229	24.6	KPPLSDAQR	a8
547.269	1453.73	24	ADLSKPITEEEHDR	y12
547.269	1340.64	24	ADLSKPITEEEHDR	y11
547.269	1253.61	24	ADLSKPITEEEHDR	y10
547.269	1125.52	24	ADLSKPITEEEHDR	y9
547.269	1028.46	24	ADLSKPITEEEHDR	y8
547.269	915.38	24	ADLSKPITEEEHDR	y7
547.269	814.333	24	ADLSKPITEEEHDR	y6
547.269	685.29	24	ADLSKPITEEEHDR	y5
547.269	556.247	24	ADLSKPITEEEHDR	y4
547.269	427.205	24	ADLSKPITEEEHDR	y3
547.269	290.146	24	ADLSKPITEEEHDR	y2
547.269	175.119	24	ADLSKPITEEEHDR	y1
547.269	784.881	24	ADLSKPITEEEHDR	y13
547.269	727.368	24	ADLSKPITEEEHDR	y12
547.269	670.826	24	ADLSKPITEEEHDR	y11
547.269	627.31	24	ADLSKPITEEEHDR	y10
547.269	563.262	24	ADLSKPITEEEHDR	y9
547.269	514.736	24	ADLSKPITEEEHDR	y8
547.269	458.194	24	ADLSKPITEEEHDR	y7
547.269	407.67	24	ADLSKPITEEEHDR	y6
547.269	343.149	24	ADLSKPITEEEHDR	y5
547.269	278.627	24	ADLSKPITEEEHDR	y4
547.269	214.106	24	ADLSKPITEEEHDR	y3
547.269	145.577	24	ADLSKPITEEEHDR	y2
547.269	88.0631	24	ADLSKPITEEEHDR	y1
547.269	523.59	24	ADLSKPITEEEHDR	y13
547.269	485.248	24	ADLSKPITEEEHDR	y12
547.269	447.553	24	ADLSKPITEEEHDR	y11
547.269	418.542	24	ADLSKPITEEEHDR	y10
547.269	375.844	24	ADLSKPITEEEHDR	y9
547.269	343.493	24	ADLSKPITEEEHDR	y8
547.269	305.798	24	ADLSKPITEEEHDR	y7
547.269	272.116	24	ADLSKPITEEEHDR	y6
547.269	229.102	24	ADLSKPITEEEHDR	y5
547.269	186.087	24	ADLSKPITEEEHDR	y4
547.269	143.073	24	ADLSKPITEEEHDR	y3
547.269	97.3868	24	ADLSKPITEEEHDR	y2
547.269	59.0445	24	ADLSKPITEEEHDR	y1
547.269	72.0444	24	ADLSKPITEEEHDR	b1
547.269	187.071	24	ADLSKPITEEEHDR	b2
547.269	300.155	24	ADLSKPITEEEHDR	b3
547.269	387.187	24	ADLSKPITEEEHDR	b4
547.269	515.282	24	ADLSKPITEEEHDR	b5
547.269	612.335	24	ADLSKPITEEEHDR	b6
547.269	725.419	24	ADLSKPITEEEHDR	b7
547.269	826.467	24	ADLSKPITEEEHDR	b8
547.269	955.509	24	ADLSKPITEEEHDR	b9
547.269	1084.55	24	ADLSKPITEEEHDR	b10
547.269	1213.59	24	ADLSKPITEEEHDR	b11
547.269	1350.65	24	ADLSKPITEEEHDR	b12
547.269	1465.68	24	ADLSKPITEEEHDR	b13
547.269	94.0393	24	ADLSKPITEEEHDR	b2
547.269	150.581	24	ADLSKPITEEEHDR	b3
547.269	194.097	24	ADLSKPITEEEHDR	b4
547.269	258.145	24	ADLSKPITEEEHDR	b5
547.269	306.671	24	ADLSKPITEEEHDR	b6
547.269	363.213	24	ADLSKPITEEEHDR	b7
547.269	413.737	24	ADLSKPITEEEHDR	b8
547.269	478.258	24	ADLSKPITEEEHDR	b9
547.269	542.78	24	ADLSKPITEEEHDR	b10
547.269	607.301	24	ADLSKPITEEEHDR	b11
547.269	675.83	24	ADLSKPITEEEHDR	b12
547.269	733.344	24	ADLSKPITEEEHDR	b13
547.269	63.0286	24	ADLSKPITEEEHDR	b2
547.269	100.723	24	ADLSKPITEEEHDR	b3
547.269	129.734	24	ADLSKPITEEEHDR	b4
547.269	172.432	24	ADLSKPITEEEHDR	b5
547.269	204.783	24	ADLSKPITEEEHDR	b6
547.269	242.478	24	ADLSKPITEEEHDR	b7
547.269	276.16	24	ADLSKPITEEEHDR	b8
547.269	319.175	24	ADLSKPITEEEHDR	b9
547.269	362.189	24	ADLSKPITEEEHDR	b10
547.269	405.203	24	ADLSKPITEEEHDR	b11
547.269	450.889	24	ADLSKPITEEEHDR	b12
547.269	489.232	24	ADLSKPITEEEHDR	b13
547.269	1437.71	24	ADLSKPITEEEHDR	z12
547.269	1324.63	24	ADLSKPITEEEHDR	z11
547.269	1237.59	24	ADLSKPITEEEHDR	z10
547.269	1109.5	24	ADLSKPITEEEHDR	z9
547.269	1012.45	24	ADLSKPITEEEHDR	z8
547.269	899.362	24	ADLSKPITEEEHDR	z7
547.269	798.314	24	ADLSKPITEEEHDR	z6
547.269	669.271	24	ADLSKPITEEEHDR	z5
547.269	540.229	24	ADLSKPITEEEHDR	z4
547.269	411.186	24	ADLSKPITEEEHDR	z3
547.269	274.127	24	ADLSKPITEEEHDR	z2
547.269	159.1	24	ADLSKPITEEEHDR	z1
547.269	776.872	24	ADLSKPITEEEHDR	z13
547.269	719.358	24	ADLSKPITEEEHDR	z12
547.269	662.816	24	ADLSKPITEEEHDR	z11
547.269	619.3	24	ADLSKPITEEEHDR	z10
547.269	555.253	24	ADLSKPITEEEHDR	z9
547.269	506.726	24	ADLSKPITEEEHDR	z8
547.269	450.184	24	ADLSKPITEEEHDR	z7
547.269	399.661	24	ADLSKPITEEEHDR	z6
547.269	335.139	24	ADLSKPITEEEHDR	z5
547.269	270.618	24	ADLSKPITEEEHDR	z4
547.269	206.097	24	ADLSKPITEEEHDR	z3
547.269	137.567	24	ADLSKPITEEEHDR	z2
547.269	80.0538	24	ADLSKPITEEEHDR	z1
547.269	518.25	24	ADLSKPITEEEHDR	z13
547.269	479.908	24	ADLSKPITEEEHDR	z12
547.269	442.213	24	ADLSKPITEEEHDR	z11
547.269	413.203	24	ADLSKPITEEEHDR	z10
547.269	370.504	24	ADLSKPITEEEHDR	z9
547.269	338.153	24	ADLSKPITEEEHDR	z8
547.269	300.459	24	ADLSKPITEEEHDR	z7
547.269	266.776	24	ADLSKPITEEEHDR	z6
547.269	223.762	24	ADLSKPITEEEHDR	z5
547.269	180.748	24	ADLSKPITEEEHDR	z4
547.269	137.734	24	ADLSKPITEEEHDR	z3
547.269	92.0472	24	ADLSKPITEEEHDR	z2
547.269	53.7049	24	ADLSKPITEEEHDR	z1
547.269	89.0709	24	ADLSKPITEEEHDR	c1
547.269	204.098	24	ADLSKPITEEEHDR	c2
547.269	317.182	24	ADLSKPITEEEHDR	c3
547.269	404.214	24	ADLSKPITEEEHDR	c4
547.269	532.309	24	ADLSKPITEEEHDR	c5
547.269	629.362	24	ADLSKPITEEEHDR	c6
547.269	742.446	24	ADLSKPITEEEHDR	c7
547.269	843.493	24	ADLSKPITEEEHDR	c8
547.269	972.536	24	ADLSKPITEEEHDR	c9
547.269	1101.58	24	ADLSKPITEEEHDR	c10
547.269	1230.62	24	ADLSKPITEEEHDR	c11
547.269	1367.68	24	ADLSKPITEEEHDR	c12
547.269	1482.71	24	ADLSKPITEEEHDR	c13
547.269	102.553	24	ADLSKPITEEEHDR	c2
547.269	159.095	24	ADLSKPITEEEHDR	c3
547.269	202.611	24	ADLSKPITEEEHDR	c4
547.269	266.658	24	ADLSKPITEEEHDR	c5
547.269	315.184	24	ADLSKPITEEEHDR	c6
547.269	371.727	24	ADLSKPITEEEHDR	c7
547.269	422.25	24	ADLSKPITEEEHDR	c8
547.269	486.772	24	ADLSKPITEEEHDR	c9
547.269	551.293	24	ADLSKPITEEEHDR	c10
547.269	615.814	24	ADLSKPITEEEHDR	c11
547.269	684.344	24	ADLSKPITEEEHDR	c12
547.269	741.857	24	ADLSKPITEEEHDR	c13
547.269	68.7041	24	ADLSKPITEEEHDR	c2
547.269	106.399	24	ADLSKPITEEEHDR	c3
547.269	135.41	24	ADLSKPITEEEHDR	c4
547.269	178.108	24	ADLSKPITEEEHDR	c5
547.269	210.459	24	ADLSKPITEEEHDR	c6
547.269	248.153	24	ADLSKPITEEEHDR	c7
547.269	281.836	24	ADLSKPITEEEHDR	c8
547.269	324.85	24	ADLSKPITEEEHDR	c9
547.269	367.864	24	ADLSKPITEEEHDR	c10
547.269	410.879	24	ADLSKPITEEEHDR	c11
547.269	456.565	24	ADLSKPITEEEHDR	c12
547.269	494.907	24	ADLSKPITEEEHDR	c13
547.269	1479.71	24	ADLSKPITEEEHDR	x12
547.269	1366.62	24	ADLSKPITEEEHDR	x11
547.269	1279.59	24	ADLSKPITEEEHDR	x10
547.269	1151.5	24	ADLSKPITEEEHDR	x9
547.269	1054.44	24	ADLSKPITEEEHDR	x8
547.269	941.36	24	ADLSKPITEEEHDR	x7
547.269	840.312	24	ADLSKPITEEEHDR	x6
547.269	711.269	24	ADLSKPITEEEHDR	x5
547.269	582.227	24	ADLSKPITEEEHDR	x4
547.269	453.184	24	ADLSKPITEEEHDR	x3
547.269	316.125	24	ADLSKPITEEEHDR	x2
547.269	201.098	24	ADLSKPITEEEHDR	x1
547.269	797.871	24	ADLSKPITEEEHDR	x13
547.269	740.357	24	ADLSKPITEEEHDR	x12
547.269	683.815	24	ADLSKPITEEEHDR	x11
547.269	640.299	24	ADLSKPITEEEHDR	x10
547.269	576.252	24	ADLSKPITEEEHDR	x9
547.269	527.725	24	ADLSKPITEEEHDR	x8
547.269	471.183	24	ADLSKPITEEEHDR	x7
547.269	420.66	24	ADLSKPITEEEHDR	x6
547.269	356.138	24	ADLSKPITEEEHDR	x5
547.269	291.617	24	ADLSKPITEEEHDR	x4
547.269	227.096	24	ADLSKPITEEEHDR	x3
547.269	158.566	24	ADLSKPITEEEHDR	x2
547.269	101.053	24	ADLSKPITEEEHDR	x1
547.269	532.25	24	ADLSKPITEEEHDR	x13
547.269	493.907	24	ADLSKPITEEEHDR	x12
547.269	456.213	24	ADLSKPITEEEHDR	x11
547.269	427.202	24	ADLSKPITEEEHDR	x10
547.269	384.504	24	ADLSKPITEEEHDR	x9
547.269	352.153	24	ADLSKPITEEEHDR	x8
547.269	314.458	24	ADLSKPITEEEHDR	x7
547.269	280.775	24	ADLSKPITEEEHDR	x6
547.269	237.761	24	ADLSKPITEEEHDR	x5
547.269	194.747	24	ADLSKPITEEEHDR	x4
547.269	151.733	24	ADLSKPITEEEHDR	x3
547.269	106.047	24	ADLSKPITEEEHDR	x2
547.269	67.7043	24	ADLSKPITEEEHDR	x1
547.269	159.076	24	ADLSKPITEEEHDR	a2
547.269	272.16	24	ADLSKPITEEEHDR	a3
547.269	359.193	24	ADLSKPITEEEHDR	a4
547.269	487.287	24	ADLSKPITEEEHDR	a5
547.269	584.34	24	ADLSKPITEEEHDR	a6
547.269	697.424	24	ADLSKPITEEEHDR	a7
547.269	798.472	24	ADLSKPITEEEHDR	a8
547.269	927.515	24	ADLSKPITEEEHDR	a9
547.269	1056.56	24	ADLSKPITEEEHDR	a10
547.269	1185.6	24	ADLSKPITEEEHDR	a11
547.269	1322.66	24	ADLSKPITEEEHDR	a12
547.269	1437.69	24	ADLSKPITEEEHDR	a13
547.269	80.0418	24	ADLSKPITEEEHDR	a2
547.269	136.584	24	ADLSKPITEEEHDR	a3
547.269	180.1	24	ADLSKPITEEEHDR	a4
547.269	244.147	24	ADLSKPITEEEHDR	a5
547.269	292.674	24	ADLSKPITEEEHDR	a6
547.269	349.216	24	ADLSKPITEEEHDR	a7
547.269	399.74	24	ADLSKPITEEEHDR	a8
547.269	464.261	24	ADLSKPITEEEHDR	a9
547.269	528.782	24	ADLSKPITEEEHDR	a10
547.269	593.304	24	ADLSKPITEEEHDR	a11
547.269	661.833	24	ADLSKPITEEEHDR	a12
547.269	719.346	24	ADLSKPITEEEHDR	a13
547.269	53.697	24	ADLSKPITEEEHDR	a2
547.269	91.3917	24	ADLSKPITEEEHDR	a3
547.269	120.402	24	ADLSKPITEEEHDR	a4
547.269	163.101	24	ADLSKPITEEEHDR	a5
547.269	195.452	24	ADLSKPITEEEHDR	a6
547.269	233.146	24	ADLSKPITEEEHDR	a7
547.269	266.829	24	ADLSKPITEEEHDR	a8
547.269	309.843	24	ADLSKPITEEEHDR	a9
547.269	352.857	24	ADLSKPITEEEHDR	a10
547.269	395.871	24	ADLSKPITEEEHDR	a11
547.269	441.558	24	ADLSKPITEEEHDR	a12
547.269	479.9	24	ADLSKPITEEEHDR	a13
